# Supplementary material for: Swordtail fish hybrids reveal that genome evolution is surprisingly predictable after initial hybridization
Source: PLoS Biol. 2024 Aug 26;22(8):e3002742. doi: 10.1371/journal.pbio.3002742 (PMC11379403; doi:10.1371/journal.pbio.3002742)
Supplement: S11 Table — Bolded rows indicate islands that changed significantly in ancestry over time at p < 0.05. (XLSX) [file pbio.3002742.s012.xlsx]

## Sheet: shared_islands_for_annotation.b
Island chromosome	Island start	Island stop	Gene start	Gene stop	Strand	X. birchmanni gene id	Gene symbol	Gene annotation
chr-01	4382977	4448240	4379201	4383684	+	ID=g108;cds=3;protein=XP_005816334.1;pro_len=1055;align=1-1055;cover=100.00;pid=99.24;start_c=1;stop_c=1;pre_stop=0;frameshift=0;busco=ray,-;	ADNP	activity-dependent neuroprotector homeobox protein [Xiphophorus hellerii]";qcov=100.00;scov=100.00;seg=12.85;rep_cov=1.48;pfam=-
chr-01	4382977	4448240	4416988	4445629	+	ID=g110;cds=39;protein=XP_014326961.1;pro_len=1830;align=1-1830;cover=100.00;pid=98.47;start_c=1;stop_c=1;pre_stop=0;frameshift=0;busco=-,-;	Arfgef2	brefeldin A-inhibited guanine nucleotide-exchange protein 2 [Xiphophorus couchianus]";qcov=100.00;scov=100.00;seg=6.28;rep_cov=2.35;pfam=PF01369,PF09324,PF12783,PF16213
chr-01	4382977	4448240	4389507	4411813	+	ID=g109;cds=3;protein=XP_008411037.1;pro_len=405;align=1-405;cover=100.00;pid=96.79;start_c=1;stop_c=1;pre_stop=0;frameshift=0;busco=-,-;	Pard6b	partitioning defective 6 homolog beta [Xiphophorus couchianus]";qcov=100.00;scov=100.00;seg=14.18;rep_cov=0.00;pfam=PF00564,PF00595
chr-01	4615133	5230978	5224894	5229888	+	ID=g136;cds=7;protein=XP_005804914.1;pro_len=397;align=1-397;cover=100.00;pid=97.73;start_c=1;stop_c=1;pre_stop=0;frameshift=0;busco=ray,vert;	Pofut1	GDP-fucose protein O-fucosyltransferase 1 [Xiphophorus maculatus]";qcov=100.00;scov=100.00;seg=5.04;rep_cov=0.00;pfam=PF10250
chr-01	4615133	5230978	4693850	4740473	-	ID=g120;cds=4;protein=XP_023182450.1;pro_len=403;align=1-403;cover=100.00;pid=99.50;start_c=1;stop_c=1;pre_stop=0;frameshift=0;busco=-,-;	Ntsr1	neurotensin receptor type 1 [Xiphophorus maculatus]";qcov=100.00;scov=100.00;seg=3.23;rep_cov=0.00;pfam=PF00001
chr-01	4615133	5230978	4813883	4815301	+	ID=g126;cds=2;protein=XP_023194144.1;pro_len=442;align=1-435;cover=98.42;pid=95.40;start_c=1;stop_c=1;pre_stop=0;frameshift=0;busco=-,-;	-	nuclear factor 7, brain-like [Xiphophorus hellerii]";qcov=100.00;scov=100.00;seg=8.05;rep_cov=0.00;pfam=PF00643,PF13923
chr-01	4615133	5230978	5082757	5099503	+	ID=g131;cds=10;protein=XP_023188801.1;pro_len=612;align=1-612;cover=100.00;pid=89.54;start_c=1;stop_c=1;pre_stop=1;frameshift=0;busco=-,-;	RBBP8NL	RBBP8 N-terminal-like protein isoform X1 [Xiphophorus hellerii]";qcov=100.00;scov=100.00;seg=15.71;rep_cov=0.00;pfam=PF10482
chr-01	4615133	5230978	4771318	4782542	-	ID=g124;cds=11;protein=XP_023192961.1;pro_len=773;align=1-773;cover=100.00;pid=98.06;start_c=1;stop_c=1;pre_stop=0;frameshift=0;busco=-,vert;	Slco4a1	solute carrier organic anion transporter family member 4A1 [Xiphophorus maculatus]";qcov=100.00;scov=100.00;seg=6.21;rep_cov=0.00;pfam=PF03137,PF07648
chr-01	4615133	5230978	4636585	4643509	-	ID=g119;cds=5;protein=XP_023188404.1;pro_len=859;align=1-859;cover=100.00;pid=98.95;start_c=1;stop_c=1;pre_stop=0;frameshift=0;busco=ray,-;	Snph	syntaphilin-like isoform X1 [Xiphophorus hellerii]";qcov=100.00;scov=100.00;seg=16.53;rep_cov=1.51;pfam=PF15290
chr-01	4615133	5230978	4618821	4626873	+	ID=g118;cds=8;protein=XP_005806272.1;pro_len=302;align=1-302;cover=100.00;pid=99.01;start_c=1;stop_c=1;pre_stop=0;frameshift=0;busco=ray,-;	SDCBP	syntenin-1-like isoform X1 [Xiphophorus maculatus]";qcov=100.00;scov=100.00;seg=0.00;rep_cov=0.00;pfam=PF00595
chr-01	4615133	5230978	5029441	5035852	+	ID=g130;cds=6;protein=XP_005804883.1;pro_len=372;align=1-372;cover=100.00;pid=98.66;start_c=1;stop_c=1;pre_stop=0;frameshift=0;busco=-,-;	gata5-a	transcription factor GATA-5-like isoform X1 [Xiphophorus couchianus]";qcov=100.00;scov=100.00;seg=19.89;rep_cov=0.00;pfam=PF00320,PF05349
chr-01	4615133	5230978	5135814	5151154	+	ID=g133;cds=18;%evi=100;start_c=1;stop_c=1;busco=ray,-;	Tm9sf4	transmembrane 9 superfamily member 4 [Xiphophorus hellerii]";qcov=100.00;scov=100.00;seg=6.37;rep_cov=0.00;pfam=PF02990
chr-01	4615133	5230978	5122515	5132813	+	ID=g132;cds=12;protein=XP_005804912.1;pro_len=500;align=1-500;cover=100.00;pid=96.60;start_c=1;stop_c=1;pre_stop=0;frameshift=0;busco=-,-;	HCK	tyrosine-protein kinase HCK isoform X1 [Xiphophorus hellerii]";qcov=100.00;scov=100.00;seg=0.00;rep_cov=0.00;pfam=PF00017,PF00018,PF07714
chr-01	4615133	5230978	4721769	4723546	+	ID=g121;cds=3;protein=XP_035990411.1;pro_len=426;align=10-423;cover=97.18;pid=89.86;start_c=0;stop_c=1;pre_stop=0;frameshift=2;busco=-,-;	-	uncharacterized protein LOC116725293 [Xiphophorus hellerii]";qcov=80.68;scov=100.00;seg=3.18;rep_cov=0.00;pfam=PF09588
chr-01	4615133	5230978	4922860	4924644	-	ID=g127;cds=3;protein=XP_009304950.2;pro_len=475;align=3-474;cover=99.37;pid=54.03;start_c=1;stop_c=1;pre_stop=1;frameshift=0;busco=-,-;	THAP2	uncharacterized protein LOC114133242 [Xiphophorus couchianus]";qcov=100.00;scov=100.00;seg=2.51;rep_cov=0.00;pfam=PF05485,PF13359,PF13613
chr-01	4615133	5230978	4922860	4924683	-	ID=g128;cds=4;protein=XP_008428209.1;pro_len=518;align=27-518;cover=94.98;pid=77.44;start_c=0;stop_c=1;pre_stop=0;frameshift=0;busco=-,-;	-	uncharacterized protein LOC114133242 [Xiphophorus couchianus]";qcov=97.38;scov=100.00;seg=2.42;rep_cov=0.00;pfam=PF05485,PF13359,PF13613
chr-01	4615133	5230978	4966974	4971006	+	ID=g129;cds=3;protein=XP_023192425.1;pro_len=679;align=1-679;cover=100.00;pid=96.76;start_c=1;stop_c=1;pre_stop=0;frameshift=0;busco=-,-;	-	uncharacterized protein K02A2.6-like [Xiphophorus maculatus]";qcov=100.00;scov=100.00;seg=5.09;rep_cov=0.00;pfam=PF00078,PF00665
chr-01	4615133	5230978	4721912	4922416	+	ID=g122;cds=4;protein=XP_003198385.2;pro_len=409;align=55-407;cover=86.31;pid=49.01;start_c=0;stop_c=1;pre_stop=2;frameshift=0;busco=-,-;	-	uncharacterized protein LOC114158046 [Xiphophorus couchianus]";qcov=100.00;scov=80.40;seg=3.97;rep_cov=12.64;pfam=PF09588
chr-01	4615133	5230978	4723953	4923825	-	ID=g123;cds=2;protein=XP_021168882.1;pro_len=247;align=1-247;cover=100.00;pid=75.30;start_c=1;stop_c=1;pre_stop=0;frameshift=0;busco=-,-;	-	uncharacterized protein LOC114161729 [Xiphophorus couchianus]";qcov=98.42;scov=63.16;seg=3.79;rep_cov=0.00;pfam=PF13359,PF13613
chr-01	4615133	5230978	5164597	5166120	-	ID=g134;cds=4;protein=NP_002648.1;pro_len=496;align=85-496;cover=83.06;pid=64.56;start_c=1;stop_c=1;pre_stop=0;frameshift=0;busco=ray,-;	PLAGL2	zinc finger protein PLAGL2 isoform X3 [Oreochromis aureus]";qcov=99.53;scov=100.00;seg=18.14;rep_cov=2.32;pfam=-
chr-01	4615133	5230978	5164597	5167018	-	ID=g135;cds=2;protein=XP_023193114.1;pro_len=601;align=1-601;cover=100.00;pid=99.67;start_c=1;stop_c=1;pre_stop=0;frameshift=0;busco=ray,-;	PLAGL2	zinc finger protein PLAGL2 [Xiphophorus maculatus]";qcov=100.00;scov=100.00;seg=26.79;rep_cov=7.97;pfam=-
chr-01	4615133	5230978	4805209	4808546	+	ID=g125;cds=2;protein=XP_023194132.1;pro_len=506;align=1-506;cover=100.00;pid=96.64;start_c=1;stop_c=1;pre_stop=0;frameshift=0;busco=-,-;	-	zinc-binding protein A33-like isoform X2 [Xiphophorus couchianus]";qcov=100.00;scov=100.00;seg=3.75;rep_cov=0.00;pfam=PF00643,PF13923
chr-01	5425438	5469915	5457882	5468163	+	ID=g147;cds=13;protein=XP_023194220.1;pro_len=567;align=1-567;cover=100.00;pid=98.94;start_c=1;stop_c=1;pre_stop=0;frameshift=0;busco=-,-;	Ikbkg	NF-kappa-B essential modulator isoform X2 [Xiphophorus maculatus]";qcov=100.00;scov=100.00;seg=13.05;rep_cov=6.75;pfam=PF11577,PF16516
chr-01	5425438	5469915	5442642	5446463	+	ID=g145;cds=8;protein=XP_005804888.1;pro_len=294;align=1-294;cover=100.00;pid=99.32;start_c=1;stop_c=1;pre_stop=0;frameshift=0;busco=ray,vert;	PLPBP	pyridoxal phosphate homeostasis protein isoform X1 [Xiphophorus couchianus]";qcov=100.00;scov=100.00;seg=6.80;rep_cov=4.86;pfam=PF01168
chr-01	5425438	5469915	5439281	5441651	+	ID=g144;cds=4;%evi=100;start_c=1;stop_c=1;busco=-,-;	SNRPG	small nuclear ribonucleoprotein G [Xiphophorus maculatus]";qcov=100.00;scov=100.00;seg=0.00;rep_cov=0.00;pfam=PF01423
chr-01	5425438	5469915	5410704	5426651	+	ID=g141;cds=14;protein=XP_005804886.1;pro_len=517;align=1-517;cover=100.00;pid=98.65;start_c=1;stop_c=1;pre_stop=0;frameshift=0;busco=-,-;	TBC1D22B	TBC1 domain family member 22B isoform X1 [Xiphophorus hellerii]";qcov=100.00;scov=100.00;seg=2.71;rep_cov=0.00;pfam=PF00566
chr-01	5425438	5469915	5450382	5453950	-	ID=g146;cds=5;protein=XP_005804917.2;pro_len=220;align=1-220;cover=100.00;pid=99.55;start_c=1;stop_c=1;pre_stop=0;frameshift=0;busco=ray,-;	TMED4	transmembrane emp24 domain-containing protein 4-like [Xiphophorus maculatus]";qcov=100.00;scov=100.00;seg=6.82;rep_cov=0.00;pfam=PF01105
chr-01	5425438	5469915	5434991	5436956	+	ID=g142;cds=2;protein=XP_023209125.1;pro_len=569;align=1-569;cover=100.00;pid=97.72;start_c=1;stop_c=1;pre_stop=0;frameshift=0;busco=-,-;	-	zinc finger protein 594-like isoform X1 [Xiphophorus maculatus]";qcov=100.00;scov=100.00;seg=8.79;rep_cov=20.82;pfam=PF13894
chr-01	5425438	5469915	5435535	5436956	+	ID=g143;cds=2;protein=XP_015831755.1;pro_len=481;align=114-469;cover=74.01;pid=57.58;start_c=1;stop_c=1;pre_stop=0;frameshift=0;busco=-,-;	-	zinc finger protein 594-like isoform X1 [Xiphophorus couchianus]";qcov=100.00;scov=83.19;seg=10.85;rep_cov=5.77;pfam=PF13894
chr-01	5665158	6045355	5756519	5762251	+	ID=g166;cds=4;%evi=85.7;start_c=1;stop_c=1;busco=-,-;	rpl22	60S ribosomal protein L22 [Fundulus heteroclitus]";qcov=100.00;scov=100.00;seg=32.31;rep_cov=7.12;pfam=PF01776
chr-01	5665158	6045355	5977521	5983333	+	ID=g182;cds=10;protein=XP_023197622.1;pro_len=333;align=1-333;cover=100.00;pid=97.30;start_c=1;stop_c=1;pre_stop=0;frameshift=0;busco=-,-;	Foxp3	forkhead box protein P3-like isoform X1 [Xiphophorus hellerii]";qcov=100.00;scov=100.00;seg=0.00;rep_cov=0.00;pfam=PF00250,PF16159
chr-01	5665158	6045355	5950660	5960483	+	ID=g181;cds=6;%evi=100;start_c=1;stop_c=1;busco=ray,-;	SUV39H1	histone-lysine N-methyltransferase SUV39H1 [Xiphophorus hellerii]";qcov=100.00;scov=97.86;seg=0.00;rep_cov=0.00;pfam=PF00385,PF00856,PF05033
chr-01	5665158	6045355	5702240	5719513	-	ID=g163;cds=17;protein=XP_005804901.2;pro_len=758;align=1-758;cover=100.00;pid=98.55;start_c=1;stop_c=1;pre_stop=0;frameshift=0;busco=-,-;	MFN2	mitofusin-2 [Xiphophorus couchianus]";qcov=100.00;scov=100.00;seg=4.22;rep_cov=0.00;pfam=PF00350,PF04799
chr-01	5665158	6045355	5891518	5921601	-	ID=g179;cds=23;protein=XP_023187867.1;pro_len=1205;align=1-1205;cover=100.00;pid=96.68;start_c=1;stop_c=1;pre_stop=0;frameshift=0;busco=-,-;	myt1	myelin transcription factor 1-like isoform X1 [Xiphophorus maculatus]";qcov=100.00;scov=100.00;seg=19.40;rep_cov=2.11;pfam=PF01530,PF08474
chr-01	5665158	6045355	5876899	5878464	+	ID=g178;cds=3;protein=XP_023187468.1;pro_len=461;align=12-451;cover=95.44;pid=68.64;start_c=0;stop_c=1;pre_stop=0;frameshift=0;busco=-,-;	-	nucleoprotein TPR-like [Xiphophorus maculatus]";qcov=19.65;scov=19.74;seg=8.86;rep_cov=0.00;pfam=-
chr-01	5665158	6045355	5856321	5860076	-	ID=g174;cds=8;protein=XP_005804892.3;pro_len=307;align=1-307;cover=100.00;pid=97.39;start_c=1;stop_c=1;pre_stop=0;frameshift=0;busco=-,-;	NUDT20	nudix hydrolase 24, chloroplastic-like [Xiphophorus maculatus]";qcov=100.00;scov=100.00;seg=0.00;rep_cov=0.00;pfam=PF15916
chr-01	5665158	6045355	5999962	6011983	-	ID=g183;cds=9;protein=XP_023193295.1;pro_len=522;align=1-485;cover=92.91;pid=97.94;start_c=1;stop_c=1;pre_stop=0;frameshift=0;busco=-,-;	Pax7	paired box protein Pax-7-like [Xiphophorus maculatus]";qcov=96.24;scov=92.91;seg=16.63;rep_cov=1.84;pfam=PF00046,PF00292,PF12360
chr-01	5665158	6045355	5795191	5800835	+	ID=g169;cds=6;protein=XP_023197040.1;pro_len=274;align=1-274;cover=100.00;pid=97.45;start_c=1;stop_c=1;pre_stop=0;frameshift=0;busco=-,-;	phc2	polyhomeotic-like protein 2 [Xiphophorus maculatus]";qcov=100.00;scov=100.00;seg=0.00;rep_cov=0.00;pfam=PF00536,PF16616
chr-01	5665158	6045355	5846784	5852270	+	ID=g173;cds=4;protein=XP_014326415.1;pro_len=193;align=1-193;cover=100.00;pid=98.96;start_c=1;stop_c=1;pre_stop=0;frameshift=0;busco=-,-;	rhoac	PREDICTED: rho-related GTP-binding protein RhoA-C isoform X1 [Poecilia mexicana]";qcov=100.00;scov=100.00;seg=0.00;rep_cov=0.00;pfam=PF00071
chr-01	5665158	6045355	5813671	5828954	+	ID=g171;cds=19;protein=XP_023186262.1;pro_len=732;align=1-732;cover=100.00;pid=98.09;start_c=1;stop_c=1;pre_stop=0;frameshift=0;busco=ray,-;	PLOD1	procollagen-lysine,2-oxoglutarate 5-dioxygenase 1 [Xiphophorus maculatus]";qcov=100.00;scov=100.00;seg=0.00;rep_cov=0.00;pfam=PF03171
chr-01	5665158	6045355	5763671	5771021	-	ID=g167;cds=12;protein=XP_005804896.1;pro_len=494;align=1-494;cover=100.00;pid=98.58;start_c=1;stop_c=1;pre_stop=0;frameshift=0;busco=ray,-;	rcc2	protein RCC2 [Xiphophorus maculatus]";qcov=100.00;scov=100.00;seg=7.69;rep_cov=0.00;pfam=PF00415
chr-01	5665158	6045355	6021767	6124994	+	ID=g185;cds=18;protein=XP_014329183.1;pro_len=608;align=1-608;cover=100.00;pid=98.03;start_c=1;stop_c=1;pre_stop=0;frameshift=0;busco=-,-;	PRKCZ	protein kinase C zeta type isoform X1 [Xiphophorus maculatus]";qcov=100.00;scov=100.00;seg=4.28;rep_cov=0.00;pfam=PF00069,PF00130,PF00433,PF00564
chr-01	5665158	6045355	5747413	5752052	+	ID=g165;cds=5;protein=XP_005804900.1;pro_len=291;align=1-291;cover=100.00;pid=99.31;start_c=1;stop_c=1;pre_stop=0;frameshift=0;busco=ray,vert;	icmt	protein-S-isoprenylcysteine O-methyltransferase [Xiphophorus maculatus]";qcov=100.00;scov=100.00;seg=3.78;rep_cov=0.00;pfam=PF04140
chr-01	5665158	6045355	5927246	5940868	+	ID=g180;cds=12;protein=XP_005805832.2;pro_len=450;align=1-450;cover=100.00;pid=96.44;start_c=1;stop_c=1;pre_stop=0;frameshift=0;busco=-,-;	PORCN	protein-serine O-palmitoleoyltransferase porcupine-like [Xiphophorus couchianus]";qcov=100.00;scov=100.00;seg=13.11;rep_cov=0.00;pfam=PF03062
chr-01	5665158	6045355	5669769	5688208	-	ID=g161;cds=12;protein=XP_023188132.1;pro_len=1537;align=1-1537;cover=100.00;pid=99.22;start_c=1;stop_c=1;pre_stop=0;frameshift=0;busco=ray,-;	ASXL1	putative Polycomb group protein ASXL1 isoform X1 [Xiphophorus maculatus]";qcov=100.00;scov=100.00;seg=17.63;rep_cov=0.74;pfam=PF05066,PF13919,PF13922
chr-01	5665158	6045355	5723934	5745731	+	ID=g164;cds=33;protein=XP_023194957.1;pro_len=1165;align=1-1165;cover=100.00;pid=97.34;start_c=1;stop_c=1;pre_stop=0;frameshift=0;busco=-,-;	rtel1	regulator of telomere elongation helicase 1 [Xiphophorus couchianus]";qcov=100.00;scov=100.00;seg=1.46;rep_cov=0.00;pfam=PF06733,PF13307
chr-01	5665158	6045355	5832137	5841106	-	ID=g172;cds=15;protein=XP_023186268.1;pro_len=671;align=1-671;cover=100.00;pid=98.21;start_c=1;stop_c=1;pre_stop=0;frameshift=0;busco=ray,-;	tpx2-b	targeting protein for Xklp2 isoform X1 [Xiphophorus maculatus]";qcov=100.00;scov=100.00;seg=15.48;rep_cov=3.96;pfam=PF06886,PF12214
chr-01	5665158	6045355	6016019	6020545	+	ID=g184;cds=6;%evi=100;start_c=1;stop_c=1;busco=-,-;	TNFRSF14	tumor necrosis factor receptor superfamily member 14 [Xiphophorus maculatus]";qcov=100.00;scov=100.00;seg=0.00;rep_cov=0.00;pfam=PF00020
chr-01	5665158	6045355	5806654	5811924	-	ID=g170;cds=3;protein=XP_005804895.2;pro_len=620;align=1-620;cover=100.00;pid=99.03;start_c=1;stop_c=1;pre_stop=0;frameshift=0;busco=ray,vert;	kiaa2013	uncharacterized protein KIAA2013 homolog [Xiphophorus hellerii]";qcov=100.00;scov=100.00;seg=8.06;rep_cov=0.00;pfam=PF10222
chr-01	5665158	6045355	5867369	5868181	+	ID=g176;cds=1;protein=XP_015820517.1;pro_len=209;align=1-209;cover=100.00;pid=50.24;start_c=1;stop_c=1;pre_stop=0;frameshift=0;busco=-,-;	-	uncharacterized protein LOC110367022, partial [Fundulus heteroclitus]";qcov=94.81;scov=97.42;seg=0.00;rep_cov=0.00;pfam=PF02994
chr-01	5665158	6045355	5872409	5874451	-	ID=g177;cds=1;protein=XP_035990507.1;pro_len=670;align=1-670;cover=100.00;pid=45.52;start_c=1;stop_c=1;pre_stop=0;frameshift=0;busco=-,-;	-	uncharacterized protein LOC108192163 [Danio rerio]";qcov=75.88;scov=99.80;seg=0.00;rep_cov=7.15;pfam=PF00078
chr-01	5665158	6045355	5774501	5789760	-	ID=g168;cds=8;protein=XP_008411349.1;pro_len=715;align=2-715;cover=99.86;pid=93.98;start_c=1;stop_c=1;pre_stop=0;frameshift=0;busco=-,-;	Npr1	uncharacterized protein LOC114141909 isoform X1 [Xiphophorus couchianus]";qcov=100.00;scov=95.48;seg=4.31;rep_cov=0.00;pfam=PF00211,PF07701
chr-01	5665158	6045355	5864135	5865920	-	ID=g175;cds=3;protein=XP_035990411.1;pro_len=426;align=10-426;cover=97.89;pid=86.33;start_c=0;stop_c=1;pre_stop=2;frameshift=0;busco=-,-;	-	uncharacterized protein LOC116725293 [Xiphophorus hellerii]";qcov=79.52;scov=100.00;seg=3.13;rep_cov=0.00;pfam=PF09588
chr-01	5665158	6045355	5694552	5695817	+	ID=g162;cds=1;protein=XP_023197455.1;pro_len=421;align=1-421;cover=100.00;pid=100.00;start_c=1;stop_c=1;pre_stop=0;frameshift=0;busco=-,-;	PLAGL2	zinc finger protein PLAG1-like [Xiphophorus maculatus]";qcov=100.00;scov=100.00;seg=14.25;rep_cov=0.00;pfam=-
chr-01	6424071	7219456	6321357	6468438	-	ID=g190;cds=22;protein=XP_023187101.1;pro_len=1567;align=1-1567;cover=100.00;pid=98.40;start_c=1;stop_c=1;pre_stop=0;frameshift=0;busco=-,-;	Plch2	1-phosphatidylinositol 4,5-bisphosphate phosphodiesterase eta-2 isoform X3 [Xiphophorus hellerii]";qcov=100.00;scov=100.00;seg=8.30;rep_cov=0.94;pfam=PF00168,PF00387,PF00388,PF09279,PF16457
chr-01	6424071	7219456	6697653	6698174	+	ID=g205;cds=1;protein=XP_005804926.2;pro_len=173;align=1-173;cover=100.00;pid=98.27;start_c=1;stop_c=1;pre_stop=0;frameshift=0;busco=-,-;	MRPL49	39S ribosomal protein L49, mitochondrial [Xiphophorus hellerii]";qcov=100.00;scov=100.00;seg=8.67;rep_cov=11.49;pfam=PF05046
chr-01	6424071	7219456	6602010	6605740	-	ID=g201;cds=6;protein=XP_008411126.1;pro_len=215;align=1-215;cover=100.00;pid=97.21;start_c=1;stop_c=1;pre_stop=0;frameshift=0;busco=-,-;	rpl10	60S ribosomal protein L10 [Xiphophorus hellerii]";qcov=100.00;scov=100.00;seg=0.00;rep_cov=7.25;pfam=PF00252
chr-01	6424071	7219456	6981802	6993101	-	ID=g226;cds=10;%evi=100;start_c=1;stop_c=1;busco=-,-;	Nr1h4	bile acid receptor-like isoform X1 [Xiphophorus hellerii]";qcov=100.00;scov=100.00;seg=15.99;rep_cov=0.00;pfam=PF00104,PF00105
chr-01	6424071	7219456	6968314	6978854	+	ID=g225;cds=12;protein=XP_014326774.1;pro_len=1254;align=1-1254;cover=100.00;pid=98.41;start_c=1;stop_c=1;pre_stop=0;frameshift=0;busco=-,-;	BRPF3	bromodomain and PHD finger-containing protein 3-like isoform X1 [Xiphophorus hellerii]";qcov=100.00;scov=100.00;seg=11.88;rep_cov=1.09;pfam=PF00439,PF00855,PF10513,PF13831,PF13832
chr-01	6424071	7219456	7088983	7109699	+	ID=g233;cds=29;%evi=98.2;start_c=1;stop_c=1;busco=-,-;	ATP13A2	cation-transporting ATPase 13A2 isoform X1 [Xiphophorus hellerii]";qcov=100.00;scov=100.00;seg=5.45;rep_cov=0.00;pfam=PF00122,PF00702,PF12409
chr-01	6424071	7219456	6856402	6868417	+	ID=g217;cds=16;%evi=100;start_c=1;stop_c=1;busco=ray,-;	ccdc22	coiled-coil domain-containing protein 22 isoform X2 [Xiphophorus hellerii]";qcov=100.00;scov=100.00;seg=3.65;rep_cov=0.00;pfam=PF05667
chr-01	6424071	7219456	6508795	6525830	-	ID=g193;cds=14;%evi=96.3;start_c=1;stop_c=1;busco=-,vert;	Dennd2d	DENN domain-containing protein 2D isoform X2 [Xiphophorus maculatus]";qcov=100.00;scov=100.00;seg=4.22;rep_cov=0.00;pfam=PF02141,PF03455,PF03456
chr-01	6424071	7219456	6591960	6594575	-	ID=g200;cds=8;protein=XP_023198747.1;pro_len=316;align=1-316;cover=100.00;pid=96.84;start_c=1;stop_c=1;pre_stop=0;frameshift=0;busco=ray,-;	Dnase1l3	deoxyribonuclease-1-like [Xiphophorus couchianus]";qcov=100.00;scov=100.00;seg=4.38;rep_cov=0.00;pfam=PF03372
chr-01	6424071	7219456	7183021	7223652	+	ID=g238;cds=19;protein=XP_023187211.1;pro_len=1027;align=1-1027;cover=100.00;pid=98.44;start_c=1;stop_c=1;pre_stop=0;frameshift=0;busco=-,-;	MIB2	E3 ubiquitin-protein ligase MIB2 isoform X1 [Xiphophorus maculatus]";qcov=100.00;scov=100.00;seg=5.83;rep_cov=0.00;pfam=PF00569,PF06701,PF12796,PF13920
chr-01	6424071	7219456	6637440	6681820	+	ID=g202;cds=47;protein=XP_023191458.1;pro_len=2531;align=1-2531;cover=100.00;pid=98.66;start_c=1;stop_c=1;pre_stop=0;frameshift=1;busco=-,-;	FLNA	filamin-A-like isoform X2 [Xiphophorus maculatus]";qcov=100.00;scov=100.00;seg=3.83;rep_cov=0.00;pfam=PF00307,PF00630
chr-01	6424071	7219456	6920580	6925837	-	ID=g222;cds=6;protein=XP_023186379.1;pro_len=167;align=1-167;cover=100.00;pid=98.20;start_c=1;stop_c=1;pre_stop=0;frameshift=0;busco=-,-;	-	galactose-specific lectin nattectin-like [Xiphophorus maculatus]";qcov=100.00;scov=100.00;seg=0.00;rep_cov=0.00;pfam=PF00059
chr-01	6424071	7219456	6768067	6773166	+	ID=g211;cds=9;protein=XP_014326787.1;pro_len=495;align=1-495;cover=100.00;pid=96.77;start_c=1;stop_c=1;pre_stop=0;frameshift=0;busco=-,vert;	Gmeb2	glucocorticoid modulatory element-binding protein 2-like [Xiphophorus couchianus]";qcov=100.00;scov=100.00;seg=13.65;rep_cov=0.00;pfam=PF01342
chr-01	6424071	7219456	6699566	6703328	-	ID=g206;cds=9;%evi=100;start_c=1;stop_c=1;busco=-,-;	Haus7	HAUS augmin-like complex subunit 7 [Xiphophorus hellerii]";qcov=100.00;scov=100.00;seg=3.98;rep_cov=0.00;pfam=-
chr-01	6424071	7219456	6555307	6560322	-	ID=g194;cds=4;protein=XP_023186407.1;pro_len=193;align=1-193;cover=100.00;pid=96.89;start_c=1;stop_c=1;pre_stop=0;frameshift=0;busco=-,-;	LOC109077376	insulin-like growth factor I isoform X3 [Xiphophorus hellerii]";qcov=100.00;scov=100.00;seg=17.95;rep_cov=3.74;pfam=-
chr-01	6424071	7219456	6555554	6559024	-	ID=g195;cds=2;protein=NP_001108522.1;pro_len=188;align=26-107;cover=43.62;pid=63.41;start_c=1;stop_c=1;pre_stop=0;frameshift=0;busco=-,-;	LOC109077376	insulin-like growth factor I isoform X1 [Xiphophorus couchianus]";qcov=95.24;scov=68.16;seg=12.24;rep_cov=0.00;pfam=-
chr-01	6424071	7219456	7006833	7037145	-	ID=g228;cds=20;protein=XP_023188977.1;pro_len=1197;align=1-1197;cover=100.00;pid=98.41;start_c=1;stop_c=1;pre_stop=0;frameshift=2;busco=ray,-;	trim33	LOW QUALITY PROTEIN: E3 ubiquitin-protein ligase TRIM33-like [Xiphophorus hellerii]";qcov=100.00;scov=100.00;seg=19.98;rep_cov=2.02;pfam=PF00439,PF00628,PF00643
chr-01	6424071	7219456	6997894	7003246	-	ID=g227;cds=8;protein=XP_023197589.1;pro_len=328;align=5-328;cover=98.78;pid=97.53;start_c=0;stop_c=1;pre_stop=0;frameshift=0;busco=ray,-;	SLC66A1	lysosomal amino acid transporter 1 homolog isoform X1 [Xiphophorus maculatus]";qcov=100.00;scov=98.78;seg=7.72;rep_cov=0.00;pfam=PF04193
chr-01	6424071	7219456	7152051	7165706	-	ID=g236;cds=8;protein=XP_005805848.1;pro_len=406;align=1-406;cover=100.00;pid=97.78;start_c=1;stop_c=1;pre_stop=0;frameshift=0;busco=ray,-;	MMP23	matrix metalloproteinase-23 isoform X1 [Xiphophorus hellerii]";qcov=100.00;scov=100.00;seg=6.65;rep_cov=0.00;pfam=PF00413,PF01549
chr-01	6424071	7219456	6908850	6917958	-	ID=g221;cds=11;protein=XP_023194277.1;pro_len=661;align=1-661;cover=100.00;pid=98.64;start_c=1;stop_c=1;pre_stop=0;frameshift=0;busco=ray,vert;	MTHFR	methylenetetrahydrofolate reductase [Xiphophorus couchianus]";qcov=100.00;scov=100.00;seg=7.56;rep_cov=0.00;pfam=PF02219
chr-01	6424071	7219456	6831540	6837889	+	ID=g214;cds=13;protein=XP_023195192.1;pro_len=306;align=1-306;cover=100.00;pid=96.08;start_c=1;stop_c=1;pre_stop=0;frameshift=0;busco=-,-;	MTCH1	mitochondrial carrier homolog 1 isoform X1 [Xiphophorus hellerii]";qcov=100.00;scov=100.00;seg=5.23;rep_cov=0.00;pfam=PF00153
chr-01	6424071	7219456	6949392	6963002	+	ID=g224;cds=12;protein=XP_023188857.1;pro_len=363;align=1-363;cover=100.00;pid=98.35;start_c=1;stop_c=1;pre_stop=0;frameshift=0;busco=ray,-;	MAPK13	mitogen-activated protein kinase 13-like [Xiphophorus maculatus]";qcov=100.00;scov=100.00;seg=0.00;rep_cov=0.00;pfam=PF00069
chr-01	6424071	7219456	6577988	6584588	-	ID=g198;cds=10;protein=XP_005804929.1;pro_len=402;align=1-402;cover=100.00;pid=97.76;start_c=1;stop_c=1;pre_stop=0;frameshift=0;busco=ray,-;	RENBP	N-acylglucosamine 2-epimerase [Xiphophorus hellerii]";qcov=100.00;scov=100.00;seg=3.23;rep_cov=0.00;pfam=PF07221
chr-01	6424071	7219456	6839015	6841827	-	ID=g215;cds=3;protein=XP_005805830.1;pro_len=144;align=1-144;cover=100.00;pid=97.22;start_c=1;stop_c=1;pre_stop=0;frameshift=0;busco=-,-;	Ndufb11	NADH dehydrogenase [ubiquinone] 1 beta subcomplex subunit 11, mitochondrial [Xiphophorus couchianus]";qcov=100.00;scov=100.00;seg=9.03;rep_cov=0.00;pfam=PF10183
chr-01	6424071	7219456	6690364	6693222	-	ID=g203;cds=3;protein=XP_023196038.1;pro_len=169;align=1-169;cover=100.00;pid=90.53;start_c=1;stop_c=1;pre_stop=0;frameshift=0;busco=-,-;	NINJ1	ninjurin-2-like [Xiphophorus maculatus]";qcov=89.67;scov=95.86;seg=0.00;rep_cov=0.00;pfam=PF04923
chr-01	6424071	7219456	6690525	6695482	-	ID=g204;cds=3;protein=XP_008411119.1;pro_len=163;align=1-142;cover=87.12;pid=80.28;start_c=1;stop_c=1;pre_stop=0;frameshift=0;busco=-,-;	NINJ1	ninjurin-2-like [Xiphophorus maculatus]";qcov=92.16;scov=83.43;seg=0.00;rep_cov=8.66;pfam=PF04923
chr-01	6424071	7219456	6877877	6879123	+	ID=g219;cds=2;protein=XP_023187468.1;pro_len=461;align=1-461;cover=100.00;pid=83.08;start_c=1;stop_c=1;pre_stop=0;frameshift=0;busco=-,-;	-	nucleoprotein TPR-like [Xiphophorus maculatus]";qcov=25.06;scov=22.13;seg=3.93;rep_cov=0.00;pfam=-
chr-01	6424071	7219456	7047433	7054276	-	ID=g230;cds=7;protein=XP_014326781.1;pro_len=358;align=1-358;cover=100.00;pid=98.60;start_c=1;stop_c=1;pre_stop=0;frameshift=0;busco=ray,vert;	Otud3	OTU domain-containing protein 3 [Xiphophorus couchianus]";qcov=100.00;scov=100.00;seg=11.73;rep_cov=0.00;pfam=PF02338
chr-01	6424071	7219456	6485013	6489652	+	ID=g191;cds=6;protein=XP_005804908.2;pro_len=323;align=1-323;cover=100.00;pid=97.21;start_c=1;stop_c=1;pre_stop=0;frameshift=0;busco=ray,vert;	Pex10	peroxisome biogenesis factor 10 isoform X2 [Xiphophorus hellerii]";qcov=100.00;scov=100.00;seg=7.74;rep_cov=0.00;pfam=PF04757,PF13920
chr-01	6424071	7219456	7042649	7045050	+	ID=g229;cds=7;protein=XP_005805825.1;pro_len=225;align=1-225;cover=100.00;pid=98.22;start_c=1;stop_c=1;pre_stop=0;frameshift=0;busco=ray,vert;	bcas2	pre-mRNA-splicing factor SPF27 [Xiphophorus maculatus]";qcov=100.00;scov=100.00;seg=4.44;rep_cov=0.00;pfam=PF05700
chr-01	6424071	7219456	6740167	6741429	-	ID=g210;cds=1;protein=XP_035984310.1;pro_len=423;align=1-415;cover=98.11;pid=63.86;start_c=1;stop_c=1;pre_stop=0;frameshift=0;busco=-,-;	-	PREDICTED: uncharacterized protein LOC106532290, partial [Austrofundulus limnaeus]";qcov=79.29;scov=99.70;seg=2.86;rep_cov=27.63;pfam=PF00098
chr-01	6424071	7219456	7059823	7075313	+	ID=g231;cds=4;protein=XP_005805823.1;pro_len=175;align=1-175;cover=100.00;pid=98.86;start_c=1;stop_c=1;pre_stop=0;frameshift=0;busco=-,-;	TMEM240	PREDICTED: transmembrane protein 240 [Paralichthys olivaceus]";qcov=100.00;scov=100.00;seg=13.14;rep_cov=0.00;pfam=PF15207
chr-01	6424071	7219456	7125260	7149409	+	ID=g235;cds=20;protein=XP_008411257.1;pro_len=893;align=6-893;cover=99.44;pid=94.71;start_c=0;stop_c=1;pre_stop=0;frameshift=1;busco=ray,-;	CDK11A	PREDICTED: cyclin-dependent kinase 11B-like isoform X1 [Poecilia reticulata]";qcov=100.00;scov=99.44;seg=19.93;rep_cov=5.16;pfam=PF00069
chr-01	6424071	7219456	6776175	6777160	-	ID=g212;cds=2;protein=XP_005805831.1;pro_len=229;align=1-229;cover=100.00;pid=99.13;start_c=1;stop_c=1;pre_stop=0;frameshift=0;busco=ray,-;	-	proenkephalin-B [Xiphophorus maculatus]";qcov=100.00;scov=100.00;seg=23.58;rep_cov=4.06;pfam=-
chr-01	6424071	7219456	6731426	6747571	-	ID=g209;cds=13;protein=XP_023182066.1;pro_len=471;align=1-470;cover=99.79;pid=83.62;start_c=1;stop_c=1;pre_stop=1;frameshift=0;busco=-,-;	Tnfrsf14	proprotein convertase subtilisin/kexin type 5-like [Xiphophorus maculatus]";qcov=99.79;scov=99.79;seg=4.28;rep_cov=7.39;pfam=PF00020
chr-01	6424071	7219456	6800179	6803785	+	ID=g213;cds=2;protein=XP_023188108.1;pro_len=421;align=1-421;cover=100.00;pid=98.34;start_c=1;stop_c=1;pre_stop=0;frameshift=0;busco=-,-;	STK35	serine/threonine-protein kinase 35 [Xiphophorus couchianus]";qcov=100.00;scov=100.00;seg=10.21;rep_cov=0.00;pfam=PF00069
chr-01	6424071	7219456	6494111	6506607	-	ID=g192;cds=14;%evi=100;start_c=1;stop_c=1;busco=-,-;	STK38	serine/threonine-protein kinase 38 isoform X2 [Xiphophorus maculatus]";qcov=90.86;scov=100.00;seg=4.86;rep_cov=2.20;pfam=PF00069,PF00433
chr-01	6424071	7219456	6871190	6889871	-	ID=g218;cds=14;protein=XP_015824124.1;pro_len=468;align=20-468;cover=95.94;pid=85.52;start_c=0;stop_c=1;pre_stop=0;frameshift=0;busco=-,-;	SLC38A3	sodium-coupled neutral amino acid transporter 3-like isoform X1 [Xiphophorus couchianus]";qcov=100.00;scov=95.95;seg=7.78;rep_cov=0.00;pfam=PF01490
chr-01	6424071	7219456	6897548	6904170	+	ID=g220;cds=10;protein=XP_005805856.2;pro_len=493;align=1-493;cover=100.00;pid=97.97;start_c=1;stop_c=1;pre_stop=0;frameshift=0;busco=-,-;	Slc2a1	solute carrier family 2, facilitated glucose transporter member 1-like [Xiphophorus maculatus]";qcov=100.00;scov=100.00;seg=11.16;rep_cov=3.58;pfam=PF00083
chr-01	6424071	7219456	7083616	7087818	+	ID=g232;cds=8;protein=XP_005805822.1;pro_len=279;align=1-279;cover=100.00;pid=98.57;start_c=1;stop_c=1;pre_stop=0;frameshift=0;busco=-,-;	sdhb	succinate dehydrogenase [ubiquinone] iron-sulfur subunit, mitochondrial-like [Xiphophorus couchianus]";qcov=100.00;scov=100.00;seg=0.00;rep_cov=0.00;pfam=PF13085,PF13534
chr-01	6424071	7219456	7112552	7115584	-	ID=g234;cds=3;protein=XP_005805821.1;pro_len=141;align=1-141;cover=100.00;pid=98.58;start_c=1;stop_c=1;pre_stop=0;frameshift=0;busco=-,-;	szrd1	SUZ domain-containing protein 1-like [Xiphophorus maculatus]";qcov=100.00;scov=100.00;seg=0.00;rep_cov=0.00;pfam=PF12752,PF12901
chr-01	6424071	7219456	6847443	6854909	-	ID=g216;cds=7;protein=XP_005805829.1;pro_len=846;align=1-846;cover=100.00;pid=98.23;start_c=1;stop_c=1;pre_stop=0;frameshift=0;busco=ray,-;	TBC1D25	TBC1 domain family member 25 [Xiphophorus hellerii]";qcov=100.00;scov=100.00;seg=12.06;rep_cov=0.00;pfam=PF00566
chr-01	6424071	7219456	6706165	6709090	-	ID=g207;cds=7;protein=XP_023186044.1;pro_len=259;align=1-259;cover=100.00;pid=86.10;start_c=1;stop_c=1;pre_stop=1;frameshift=0;busco=-,-;	Tnfrsf14	tumor necrosis factor receptor superfamily member 5-like isoform X3 [Xiphophorus couchianus]";qcov=96.65;scov=100.00;seg=9.67;rep_cov=2.46;pfam=PF00020
chr-01	6424071	7219456	6716173	6759960	+	ID=g208;cds=13;protein=XP_023182066.1;pro_len=471;align=1-470;cover=99.79;pid=82.34;start_c=1;stop_c=1;pre_stop=1;frameshift=0;busco=-,-;	Tnfrsf14	tumor necrosis factor receptor superfamily member 5-like isoform X1 [Xiphophorus hellerii]";qcov=99.57;scov=98.73;seg=2.57;rep_cov=7.39;pfam=PF00020
chr-01	6424071	7219456	7170017	7172406	+	ID=g237;cds=2;protein=XP_005805847.2;pro_len=354;align=1-354;cover=100.00;pid=99.15;start_c=1;stop_c=1;pre_stop=0;frameshift=0;busco=ray,vert;	ubiad1	ubiA prenyltransferase domain-containing protein 1 [Xiphophorus maculatus]";qcov=100.00;scov=100.00;seg=10.73;rep_cov=0.00;pfam=PF01040
chr-01	6424071	7219456	6563728	6565177	-	ID=g196;cds=2;protein=XP_023208062.1;pro_len=300;align=1-300;cover=100.00;pid=95.67;start_c=1;stop_c=1;pre_stop=0;frameshift=0;busco=-,-;	-	uncharacterized protein LOC116721384 isoform X1 [Xiphophorus hellerii]";qcov=100.00;scov=100.00;seg=7.00;rep_cov=0.00;pfam=-
chr-01	6424071	7219456	6587451	6590226	+	ID=g199;cds=4;protein=XP_023194467.1;pro_len=231;align=1-231;cover=100.00;pid=94.37;start_c=1;stop_c=1;pre_stop=0;frameshift=0;busco=-,-;	-	uncharacterized protein LOC116721453 [Xiphophorus hellerii]";qcov=100.00;scov=100.00;seg=19.48;rep_cov=0.00;pfam=-
chr-01	6424071	7219456	6568371	6574955	-	ID=g197;cds=3;%evi=80;start_c=1;stop_c=1;busco=-,-;	-	uncharacterized protein LOC116720975 isoform X1 [Xiphophorus hellerii]";qcov=100.00;scov=100.00;seg=7.27;rep_cov=0.00;pfam=-
chr-01	6424071	7219456	6931051	6944855	-	ID=g223;cds=15;protein=XP_005816348.2;pro_len=454;align=1-454;cover=100.00;pid=97.58;start_c=1;stop_c=1;pre_stop=0;frameshift=1;busco=-,-;	KCNAB1	voltage-gated potassium channel subunit beta-2-like isoform X1 [Xiphophorus maculatus]";qcov=100.00;scov=100.00;seg=5.07;rep_cov=2.19;pfam=PF00248
chr-01	8475042	8493132	8472036	8476490	+	ID=g270;cds=15;protein=XP_005800193.1;pro_len=801;align=1-801;cover=100.00;pid=97.75;start_c=1;stop_c=1;pre_stop=0;frameshift=0;busco=ray,-;	DNAJC16	dnaJ homolog subfamily C member 16 [Xiphophorus couchianus]";qcov=100.00;scov=100.00;seg=10.49;rep_cov=0.25;pfam=PF00085,PF00226
chr-01	8475042	8493132	8480172	8491811	-	ID=g271;cds=13;%evi=96;start_c=1;stop_c=1;busco=-,-;	SLC1A1	excitatory amino acid transporter 3-like isoform X1 [Xiphophorus couchianus]";qcov=100.00;scov=100.00;seg=0.00;rep_cov=0.00;pfam=PF00375
chr-02	2962099	3140128	2972064	3007856	+	ID=g1407;cds=15;protein=XP_005795833.1;pro_len=547;align=1-547;cover=100.00;pid=99.45;start_c=1;stop_c=1;pre_stop=0;frameshift=0;busco=-,-;	CPNE2	copine-2 [Xiphophorus hellerii]";qcov=100.00;scov=100.00;seg=4.57;rep_cov=1.95;pfam=PF00168,PF07002
chr-02	2962099	3140128	3056468	3062928	+	ID=g1410;cds=11;protein=XP_012718400.2;pro_len=489;align=1-489;cover=100.00;pid=89.98;start_c=1;stop_c=1;pre_stop=0;frameshift=0;busco=-,-;	Cyp2j6	cytochrome P450 2F2-like [Xiphophorus couchianus]";qcov=100.00;scov=100.00;seg=4.91;rep_cov=0.00;pfam=PF00067
chr-02	2962099	3140128	3099642	3106102	+	ID=g1412;cds=11;protein=XP_008410719.1;pro_len=492;align=1-492;cover=100.00;pid=96.34;start_c=1;stop_c=1;pre_stop=0;frameshift=0;busco=-,-;	Cyp2j6	cytochrome P450 2F2-like [Xiphophorus couchianus]";qcov=100.00;scov=100.00;seg=4.88;rep_cov=0.00;pfam=PF00067
chr-02	2962099	3140128	3027116	3034972	+	ID=g1409;cds=11;protein=XP_023198187.1;pro_len=488;align=1-488;cover=100.00;pid=98.77;start_c=1;stop_c=1;pre_stop=0;frameshift=0;busco=-,-;	Cyp2f2	cytochrome P450 2F2-like [Xiphophorus maculatus]";qcov=100.00;scov=100.00;seg=2.87;rep_cov=0.00;pfam=PF00067
chr-02	2962099	3140128	3073013	3084515	+	ID=g1411;cds=6;protein=XP_021176505.2;pro_len=377;align=130-377;cover=65.78;pid=84.68;start_c=0;stop_c=1;pre_stop=0;frameshift=0;busco=-,-;	CYP2D17	cytochrome P450 2F2-like [Xiphophorus couchianus]";qcov=98.39;scov=49.80;seg=0.00;rep_cov=0.00;pfam=PF00067
chr-02	2962099	3140128	3139394	3146241	+	ID=g1414;cds=11;protein=XP_005795936.1;pro_len=487;align=1-487;cover=100.00;pid=98.15;start_c=1;stop_c=1;pre_stop=0;frameshift=0;busco=-,-;	Cyp2f2	cytochrome P450 2F2-like [Xiphophorus maculatus]";qcov=100.00;scov=100.00;seg=3.08;rep_cov=0.00;pfam=PF00067
chr-02	2962099	3140128	2936556	2967656	+	ID=g1406;cds=51;protein=XP_023209329.1;pro_len=1937;align=1-1937;cover=100.00;pid=94.68;start_c=1;stop_c=1;pre_stop=0;frameshift=0;busco=-,-;	nlrc5	protein NLRC5-like isoform X1 [Xiphophorus
chr-02	2962099	3140128	3012364	3021959	-	ID=g1408;cds=14;%evi=100;start_c=1;stop_c=1;busco=-,-;	tgl2	protein-glutamine gamma-glutamyltransferase 2-like [Xiphophorus couchianus]";qcov=100.00;scov=100.00;seg=2.02;rep_cov=0.00;pfam=PF00868,PF00927,PF01841
chr-02	2962099	3140128	3121229	3137801	+	ID=g1413;cds=22;protein=XP_005795835.2;pro_len=1000;align=1-1000;cover=100.00;pid=96.90;start_c=1;stop_c=1;pre_stop=0;frameshift=0;busco=-,-;	Cyp2j6	uncharacterized protein LOC102226716 [Xiphophorus maculatus]";qcov=100.00;scov=100.00;seg=5.10;rep_cov=0.00;pfam=PF00067
chr-02	6005658	6087791	6009446	6163706	-	ID=g1537;cds=64;%evi=100;start_c=1;stop_c=1;busco=-,-;	Reln	reelin isoform X5 [Xiphophorus maculatus]";qcov=100.00;scov=100.00;seg=3.51;rep_cov=0.00;pfam=PF02014
chr-02	20083523	20131208	20084972	20086330	+	ID=g2064;cds=3;protein=XP_023201391.1;pro_len=97;align=1-97;cover=100.00;pid=95.88;start_c=1;stop_c=1;pre_stop=0;frameshift=0;busco=-,-;	CCL4L1//CCL4L2	monocyte chemotactic protein 1B-like [Xiphophorus
chr-02	20083523	20131208	20093055	20094126	+	ID=g2065;cds=3;%evi=40;start_c=1;stop_c=1;busco=-,-;	CCL4L1//CCL4L2	monocyte chemotactic protein 1B-like [Xiphophorus
chr-02	20083523	20131208	20101916	20133851	+	ID=g2066;cds=13;protein=XP_021174644.1;pro_len=440;align=1-440;cover=100.00;pid=97.73;start_c=1;stop_c=1;pre_stop=0;frameshift=1;busco=-,-;	SEPTIN7	septin-7-like isoform X1 [Fundulus heteroclitus]";qcov=100.00;scov=100.00;seg=9.34;rep_cov=0.68;pfam=PF00735
chr-02	20409504	20604490	20411878	20439615	+	ID=g2087;cds=7;protein=XP_014329291.1;pro_len=593;align=1-593;cover=100.00;pid=99.16;start_c=1;stop_c=1;pre_stop=0;frameshift=0;busco=-,-;	Sntb2	beta-2-syntrophin [Xiphophorus maculatus]";qcov=100.00;scov=100.00;seg=17.20;rep_cov=0.00;pfam=PF00595
chr-02	20409504	20604490	20467668	20470048	-	ID=g2090;cds=5;protein=XP_005796328.1;pro_len=175;align=1-175;cover=100.00;pid=97.14;start_c=1;stop_c=1;pre_stop=0;frameshift=0;busco=-,-;	CHMP4B	charged multivesicular body protein 4b-like [Xiphophorus hellerii]";qcov=100.00;scov=100.00;seg=33.33;rep_cov=16.85;pfam=-
chr-02	20409504	20604490	20454904	20462468	-	ID=g2089;cds=13;protein=XP_008410027.1;pro_len=363;align=1-363;cover=100.00;pid=96.42;start_c=1;stop_c=1;pre_stop=0;frameshift=0;busco=-,-;	CDK10	cyclin-dependent kinase 10 [Xiphophorus couchianus]";qcov=100.00;scov=100.00;seg=3.31;rep_cov=0.00;pfam=PF00069
chr-02	20409504	20604490	20577248	20586565	-	ID=g2096;cds=5;protein=XP_014329273.2;pro_len=532;align=1-532;cover=100.00;pid=99.44;start_c=1;stop_c=1;pre_stop=0;frameshift=0;busco=-,-;	FRS2	fibroblast growth factor receptor substrate 2 [Xiphophorus hellerii]";qcov=100.00;scov=100.00;seg=20.11;rep_cov=0.00;pfam=PF02174
chr-02	20409504	20604490	20527402	20529928	+	ID=g2093;cds=3;protein=XP_005796329.1;pro_len=184;align=1-184;cover=100.00;pid=98.91;start_c=1;stop_c=1;pre_stop=0;frameshift=0;busco=-,-;	-	gamma-crystallin M2-like [Xiphophorus couchianus]";qcov=100.00;scov=93.40;seg=0.00;rep_cov=0.00;pfam=PF00030
chr-02	20409504	20604490	20471634	20495572	-	ID=g2091;cds=33;%evi=100;start_c=1;stop_c=1;busco=-,-;	Lamb1	laminin subunit beta-1 [Xiphophorus maculatus]";qcov=100.00;scov=100.00;seg=3.78;rep_cov=0.06;pfam=PF00053,PF00055
chr-02	20409504	20604490	20498042	20518500	-	ID=g2092;cds=32;protein=XP_014329261.1;pro_len=1780;align=1-1780;cover=100.00;pid=96.57;start_c=0;stop_c=1;pre_stop=0;frameshift=0;busco=-,-;	lamb4	laminin subunit beta-4-like [Xiphophorus maculatus]";qcov=99.62;scov=99.61;seg=6.26;rep_cov=0.91;pfam=PF00053,PF00055
chr-02	20409504	20604490	20555043	20571062	-	ID=g2095;cds=32;protein=XP_023182879.1;pro_len=1396;align=1-1396;cover=100.00;pid=98.42;start_c=1;stop_c=1;pre_stop=0;frameshift=0;busco=ray,-;	Nup160	nuclear pore complex protein Nup160 [Xiphophorus maculatus]";qcov=100.00;scov=100.00;seg=5.18;rep_cov=0.87;pfam=PF11715
chr-02	20409504	20604490	20593242	20619251	-	ID=g2097;cds=33;protein=XP_023182663.1;pro_len=2646;align=1-2646;cover=100.00;pid=96.45;start_c=1;stop_c=1;pre_stop=1;frameshift=0;busco=-,-;	PTPRB	receptor-type tyrosine-protein phosphatase beta-like isoform X3 [Xiphophorus maculatus]";qcov=100.00;scov=100.00;seg=8.39;rep_cov=0.42;pfam=PF00041,PF00102
chr-02	20409504	20604490	20547368	20552650	-	ID=g2094;cds=4;%evi=100;start_c=1;stop_c=1;busco=-,-;	scn4ab	sodium channel protein type 2 subunit alpha-like isoform X1 [Xiphophorus hellerii]";qcov=89.25;scov=10.03;seg=6.99;rep_cov=0.00;pfam=-
chr-02	20409504	20604490	20444265	20452102	+	ID=g2088;cds=11;%evi=100;start_c=1;stop_c=1;busco=-,-;	Vps4a	vacuolar protein sorting-associated protein 4A [Xiphophorus couchianus]";qcov=100.00;scov=100.00;seg=0.00;rep_cov=0.00;pfam=PF00004,PF04212,PF09336
chr-02	27820096	28163497	28048321	28055534	-	ID=g2341;cds=4;protein=XP_023198597.1;pro_len=152;align=1-152;cover=100.00;pid=96.71;start_c=1;stop_c=1;pre_stop=0;frameshift=0;busco=-,-;	urah	5-hydroxyisourate hydrolase-like isoform X1 [Xiphophorus maculatus]";qcov=99.34;scov=99.34;seg=0.00;rep_cov=0.00;pfam=PF00576
chr-02	27820096	28163497	27919570	27943212	+	ID=g2335;cds=15;protein=XP_014329117.1;pro_len=754;align=1-754;cover=100.00;pid=97.35;start_c=1;stop_c=1;pre_stop=0;frameshift=0;busco=-,-;	CDHR5	cadherin-related family member 5-like isoform X1 [Xiphophorus maculatus]";qcov=100.00;scov=100.00;seg=8.62;rep_cov=0.00;pfam=PF00028
chr-02	27820096	28163497	28055615	28065198	-	ID=g2342;cds=11;protein=XP_014329118.1;pro_len=368;align=1-368;cover=100.00;pid=96.47;start_c=1;stop_c=1;pre_stop=0;frameshift=0;busco=-,vert;	cep41	centrosomal protein of 41 kDa isoform X1 [Xiphophorus maculatus]";qcov=100.00;scov=100.00;seg=6.25;rep_cov=0.00;pfam=PF00581
chr-02	27820096	28163497	27884991	27899454	+	ID=g2334;cds=13;%evi=100;start_c=1;stop_c=1;busco=-,-;	CERK	ceramide kinase-like isoform X2 [Xiphophorus maculatus]";qcov=100.00;scov=100.00;seg=6.13;rep_cov=0.00;pfam=PF00781
chr-02	27820096	28163497	27874332	27879767	+	ID=g2333;cds=5;protein=XP_005811909.1;pro_len=159;align=1-159;cover=100.00;pid=95.60;start_c=1;stop_c=1;pre_stop=0;frameshift=0;busco=-,-;	CIAO2A	cytosolic iron-sulfur assembly component 2A [Xiphophorus hellerii]";qcov=100.00;scov=100.00;seg=0.00;rep_cov=0.00;pfam=PF01883
chr-02	27820096	28163497	27972216	27976233	+	ID=g2337;cds=6;%evi=100;start_c=1;stop_c=1;busco=-,-;	Nt5c1b	cytosolic 5'-nucleotidase 1A-like [Xiphophorus maculatus]";qcov=100.00;scov=100.00;seg=12.64;rep_cov=0.00;pfam=PF06189
chr-02	27820096	28163497	28140499	28144266	+	ID=g2344;cds=3;protein=XP_005811905.1;pro_len=389;align=1-389;cover=100.00;pid=98.71;start_c=1;stop_c=1;pre_stop=0;frameshift=0;busco=-,-;	DUSP6	dual specificity protein phosphatase 6 [Xiphophorus hellerii]";qcov=100.00;scov=100.00;seg=6.72;rep_cov=1.89;pfam=PF00581,PF00782
chr-02	27820096	28163497	27982008	27996370	+	ID=g2338;cds=12;protein=XP_023206189.1;pro_len=752;align=1-752;cover=100.00;pid=96.01;start_c=1;stop_c=1;pre_stop=0;frameshift=0;busco=ray,vert;	RFWD3	E3 ubiquitin-protein ligase RFWD3 isoform X1 [Xiphophorus hellerii]";qcov=100.00;scov=100.00;seg=15.55;rep_cov=4.33;pfam=PF13639
chr-02	27820096	28163497	28029381	28047547	-	ID=g2340;cds=8;protein=XP_005811913.3;pro_len=514;align=1-514;cover=100.00;pid=97.28;start_c=1;stop_c=1;pre_stop=0;frameshift=0;busco=-,-;	FBLN7	fibulin-7-like [Xiphophorus maculatus]";qcov=100.00;scov=100.00;seg=9.73;rep_cov=0.00;pfam=PF00084,PF12662
chr-02	27820096	28163497	27999408	28024121	+	ID=g2339;cds=25;protein=XP_014329113.2;pro_len=1147;align=1-1143;cover=99.65;pid=98.60;start_c=1;stop_c=1;pre_stop=0;frameshift=0;busco=-,-;	GLG1	Golgi apparatus protein 1-like [Xiphophorus couchianus]";qcov=99.91;scov=99.65;seg=1.75;rep_cov=0.00;pfam=PF00839
chr-02	27820096	28163497	27948959	27964699	-	ID=g2336;cds=17;protein=XP_023207152.1;pro_len=587;align=1-587;cover=100.00;pid=96.42;start_c=1;stop_c=1;pre_stop=0;frameshift=0;busco=-,-;	Gramd4	GRAM domain-containing protein 4-like [Xiphophorus maculatus]";qcov=100.00;scov=100.00;seg=13.64;rep_cov=29.47;pfam=PF02893
chr-02	27820096	28163497	27823604	27834722	+	ID=g2330;cds=10;protein=XP_023182483.1;pro_len=437;align=1-437;cover=100.00;pid=94.51;start_c=1;stop_c=1;pre_stop=0;frameshift=0;busco=-,-;	Acot4	peroxisomal succinyl-coenzyme A thioesterase-like isoform X1 [Xiphophorus hellerii]";qcov=100.00;scov=89.37;seg=5.26;rep_cov=0.00;pfam=PF04775,PF08840
chr-02	27820096	28163497	28066255	28107574	+	ID=g2343;cds=12;protein=XP_005811911.1;pro_len=506;align=3-506;cover=99.60;pid=97.42;start_c=1;stop_c=1;pre_stop=0;frameshift=0;busco=ray,-;	poc1b	POC1 centriolar protein homolog B [Xiphophorus hellerii]";qcov=100.00;scov=100.00;seg=0.00;rep_cov=2.04;pfam=PF00400
chr-02	27820096	28163497	27846110	27873852	-	ID=g2332;cds=40;protein=XP_023204109.1;pro_len=2399;align=1-2399;cover=100.00;pid=97.42;start_c=1;stop_c=1;pre_stop=0;frameshift=0;busco=-,-;	SPG11	spatacsin [Xiphophorus hellerii]";qcov=100.00;scov=100.00;seg=4.51;rep_cov=0.58;pfam=PF14649
chr-02	27820096	28163497	27815844	27820097	-	ID=g2329;cds=7;protein=XP_023205856.1;pro_len=691;align=1-691;cover=100.00;pid=95.95;start_c=1;stop_c=1;pre_stop=0;frameshift=1;busco=-,-;	-	uncharacterized protein LOC111611827 [Xiphophorus maculatus]";qcov=96.89;scov=99.86;seg=4.81;rep_cov=0.38;pfam=-
chr-02	27820096	28163497	27836919	27843776	+	ID=g2331;cds=12;protein=XP_023198215.1;pro_len=484;align=1-484;cover=100.00;pid=95.25;start_c=1;stop_c=1;pre_stop=1;frameshift=1;busco=-,vert;	ZNF277	zinc finger protein 277 isoform X2 [Xiphophorus maculatus]";qcov=100.00;scov=100.00;seg=6.00;rep_cov=3.22;pfam=PF12756
chr-02	29379898	29458370	29426162	29436771	-	ID=g2371;cds=10;protein=XP_023203396.1;pro_len=436;align=1-436;cover=100.00;pid=97.48;start_c=1;stop_c=1;pre_stop=0;frameshift=0;busco=-,-;	Acot4	acyl-coenzyme A thioesterase 4-like isoform X1 [Xiphophorus maculatus]";qcov=100.00;scov=100.00;seg=5.28;rep_cov=0.00;pfam=PF04775,PF08840
chr-02	29379898	29458370	29420473	29422741	+	ID=g2370;cds=4;protein=XP_005813104.1;pro_len=197;align=1-197;cover=100.00;pid=98.98;start_c=1;stop_c=1;pre_stop=0;frameshift=0;busco=ray,-;	borcs5	BLOC-1-related complex subunit 5 [Xiphophorus maculatus]";qcov=100.00;scov=100.00;seg=0.00;rep_cov=0.00;pfam=PF10158
chr-02	29379898	29458370	29384861	29390429	+	ID=g2368;cds=11;protein=XP_005813105.1;pro_len=419;align=1-419;cover=100.00;pid=99.05;start_c=1;stop_c=1;pre_stop=0;frameshift=0;busco=-,-;	Cpa2	carboxypeptidase A1-like [Xiphophorus maculatus]";qcov=100.00;scov=100.00;seg=0.00;rep_cov=0.00;pfam=PF00246,PF02244
chr-02	29379898	29458370	29439869	29445954	-	ID=g2372;cds=10;protein=XP_014329590.1;pro_len=306;align=1-306;cover=100.00;pid=98.04;start_c=1;stop_c=1;pre_stop=0;frameshift=0;busco=ray,-;	FTSJ1	putative tRNA (cytidine(32)/guanosine(34)-2'-O)-methyltransferase [Xiphophorus maculatus]";qcov=100.00;scov=100.00;seg=8.17;rep_cov=0.00;pfam=PF01728
chr-02	29379898	29458370	29391443	29419577	+	ID=g2369;cds=25;%evi=100;start_c=1;stop_c=1;busco=-,-;	Smc1b	structural maintenance of chromosomes protein 1B-like [Xiphophorus hellerii]";qcov=100.00;scov=98.04;seg=6.24;rep_cov=0.00;pfam=PF02463,PF06470
chr-03	3179101	3258211	3191970	3209481	-	ID=g2685;cds=12;protein=XP_014325282.1;pro_len=594;align=1-594;cover=100.00;pid=96.63;start_c=1;stop_c=1;pre_stop=0;frameshift=0;busco=ray,vert;	NAGPA	N-acetylglucosamine-1-phosphodiester alpha-N-acetylglucosaminidase [Xiphophorus couchianus]";qcov=99.83;scov=99.83;seg=5.22;rep_cov=0.00;pfam=PF09992
chr-03	3179101	3258211	3210261	3246198	+	ID=g2686;cds=9;protein=XP_008429014.1;pro_len=331;align=1-331;cover=100.00;pid=94.86;start_c=1;stop_c=1;pre_stop=0;frameshift=0;busco=ray,vert;	NDUFAF6	NADH dehydrogenase (ubiquinone) complex I, assembly factor 6 isoform X1 [Xiphophorus couchianus]";qcov=100.00;scov=100.00;seg=0.00;rep_cov=0.00;pfam=PF00494
chr-03	3179101	3258211	3172793	3179419	-	ID=g2684;cds=3;protein=XP_005801919.1;pro_len=292;align=1-292;cover=100.00;pid=98.29;start_c=1;stop_c=1;pre_stop=0;frameshift=0;busco=-,vert;	TP53INP1	tumor protein p53-inducible nuclear protein 1 [Xiphophorus maculatus]";qcov=100.00;scov=100.00;seg=9.66;rep_cov=7.45;pfam=PF14839
chr-03	26241486	26643867	26449604	26460522	-	ID=g3669;cds=11;protein=XP_005799108.1;pro_len=532;align=1-532;cover=100.00;pid=97.93;start_c=1;stop_c=1;pre_stop=0;frameshift=0;busco=-,vert;	DEPDC1B	DEP domain-containing protein 1B [Xiphophorus maculatus]";qcov=100.00;scov=100.00;seg=3.20;rep_cov=0.00;pfam=PF00610,PF00620
chr-03	26241486	26643867	26417561	26429543	+	ID=g3666;cds=2;protein=XP_015829572.1;pro_len=349;align=14-331;cover=91.12;pid=67.61;start_c=1;stop_c=1;pre_stop=0;frameshift=0;busco=-,-;	Galr1	galanin receptor type 1 [Xiphophorus maculatus]";qcov=100.00;scov=100.00;seg=5.73;rep_cov=0.00;pfam=PF00001
chr-03	26241486	26643867	26417561	26429543	+	ID=g3667;cds=2;protein=XP_005799107.1;pro_len=351;align=1-351;cover=100.00;pid=94.59;start_c=1;stop_c=1;pre_stop=0;frameshift=0;busco=-,-;	Galr1	galanin receptor type 1 [Xiphophorus maculatus]";qcov=100.00;scov=100.00;seg=5.71;rep_cov=0.00;pfam=PF00001
chr-03	26241486	26643867	26417561	26429543	+	ID=g3668;cds=3;protein=XP_005799107.1;pro_len=351;align=1-351;cover=100.00;pid=99.43;start_c=1;stop_c=1;pre_stop=0;frameshift=0;busco=-,-;	Galr1	galanin receptor type 1 [Xiphophorus maculatus]";qcov=100.00;scov=100.00;seg=8.55;rep_cov=0.00;pfam=PF00001
chr-03	26241486	26643867	26320077	26320418	-	ID=g3665;cds=1;protein=XP_023187398.1;pro_len=144;align=46-144;cover=68.75;pid=100.00;start_c=1;stop_c=1;pre_stop=0;frameshift=0;busco=-,vert;	MBP	myelin basic protein [Xiphophorus maculatus]";qcov=87.61;scov=68.75;seg=13.27;rep_cov=0.00;pfam=-
chr-03	26241486	26643867	26238835	26295720	+	ID=g3664;cds=32;protein=XP_023186506.1;pro_len=1832;align=1-1832;cover=100.00;pid=98.25;start_c=1;stop_c=1;pre_stop=0;frameshift=0;busco=ray,-;	ZNF236	zinc finger protein 236 isoform X1 [Xiphophorus maculatus]";qcov=100.00;scov=100.00;seg=6.06;rep_cov=0.98;pfam=PF00096,PF12874,PF13894,PF13912
chr-03	29378142	29410252	29385258	29389966	-	ID=g3731;cds=8;protein=XP_023185987.1;pro_len=329;align=1-329;cover=100.00;pid=98.48;start_c=1;stop_c=1;pre_stop=0;frameshift=0;busco=-,-;	iqcg	IQ domain-containing protein G isoform X1 [Xiphophorus maculatus]";qcov=96.35;scov=96.35;seg=21.88;rep_cov=5.15;pfam=PF00612
chr-03	29378142	29410252	29393714	29428403	-	ID=g3732;cds=16;%evi=100;start_c=1;stop_c=1;busco=-,-;	spire1	protein spire homolog 1-like isoform X3 [Xiphophorus hellerii]";qcov=100.00;scov=100.00;seg=18.98;rep_cov=0.00;pfam=PF16474
chr-03	29378142	29410252	29383027	29384494	+	ID=g3730;cds=5;protein=XP_023185989.1;pro_len=216;align=1-216;cover=100.00;pid=97.69;start_c=1;stop_c=1;pre_stop=0;frameshift=0;busco=-,-;	-	uncharacterized protein LOC114143877 [Xiphophorus couchianus]";qcov=100.00;scov=100.00;seg=6.48;rep_cov=0.00;pfam=PF12721
chr-04	27906006	28001611	27981304	27984559	+	ID=g4736;cds=3;protein=XP_005808588.2;pro_len=216;align=1-216;cover=100.00;pid=99.54;start_c=1;stop_c=1;pre_stop=0;frameshift=0;busco=-,-;	NR13	anti-apoptotic protein NR13-like [Xiphophorus maculatus]";qcov=100.00;scov=100.00;seg=12.04;rep_cov=0.00;pfam=PF00452
chr-04	27906006	28001611	27964524	27976522	+	ID=g4735;cds=12;protein=XP_005808595.1;pro_len=395;align=1-395;cover=100.00;pid=97.47;start_c=1;stop_c=1;pre_stop=0;frameshift=0;busco=-,-;	gnb5b	guanine nucleotide-binding protein subunit beta-5b-like [Xiphophorus maculatus]";qcov=100.00;scov=100.00;seg=5.57;rep_cov=0.00;pfam=PF00400
chr-04	27906006	28001611	27997986	28041314	-	ID=g4737;cds=39;protein=XP_017159533.1;pro_len=2041;align=1-2041;cover=100.00;pid=94.46;start_c=1;stop_c=1;pre_stop=0;frameshift=0;busco=-,-;	TRPM7	PREDICTED: transient receptor potential cation channel subfamily M member 7 isoform X1 [Poecilia reticulata]";qcov=100.00;scov=100.00;seg=0.68;rep_cov=0.08;pfam=PF00520,PF02816,PF16519
chr-04	27906006	28001611	27896185	27959341	+	ID=g4734;cds=40;protein=XP_023188461.1;pro_len=1847;align=1-1847;cover=100.00;pid=98.65;start_c=1;stop_c=1;pre_stop=0;frameshift=0;busco=-,-;	Myo5a	unconventional myosin-Va isoform X4 [Xiphophorus hellerii]";qcov=100.00;scov=100.00;seg=7.42;rep_cov=0.00;pfam=PF00063,PF00612,PF01843
chr-04	30065276	30291398	30264852	30285415	-	ID=g4784;cds=17;protein=XP_014325534.1;pro_len=648;align=16-648;cover=97.69;pid=95.73;start_c=1;stop_c=1;pre_stop=0;frameshift=0;busco=-,-;	Adgrg2	adhesion G-protein coupled receptor G5-like [Xiphophorus couchianus]";qcov=95.58;scov=100.00;seg=6.49;rep_cov=0.00;pfam=PF00002,PF01825
chr-04	30065276	30291398	30057130	30164632	+	ID=g4778;cds=31;protein=XP_023188588.1;pro_len=1088;align=1-1088;cover=100.00;pid=98.35;start_c=1;stop_c=1;pre_stop=0;frameshift=0;busco=-,-;	PHKB	phosphorylase b kinase regulatory subunit beta isoform X1 [Xiphophorus couchianus]";qcov=100.00;scov=100.00;seg=0.92;rep_cov=0.00;pfam=PF00723
chr-04	30065276	30291398	30173129	30173902	-	ID=g4779;cds=1;protein=XP_035992023.1;pro_len=262;align=40-179;cover=53.44;pid=34.29;start_c=1;stop_c=1;pre_stop=0;frameshift=0;busco=-,-;	-	PREDICTED: calponin homology domain-containing protein DDB_G0272472-like isoform X1 [Poecilia latipinna]";qcov=99.22;scov=55.14;seg=0.00;rep_cov=0.26;pfam=-
chr-04	30065276	30291398	30245481	30250106	+	ID=g4781;cds=5;protein=XP_005802560.1;pro_len=324;align=1-324;cover=100.00;pid=99.38;start_c=1;stop_c=1;pre_stop=0;frameshift=0;busco=-,vert;	slc7a6os	probable RNA polymerase II nuclear localization protein SLC7A6OS [Xiphophorus maculatus]";qcov=100.00;scov=100.00;seg=15.12;rep_cov=6.77;pfam=PF08574
chr-04	30065276	30291398	30251480	30255796	-	ID=g4782;cds=9;protein=XP_005802561.2;pro_len=495;align=1-495;cover=100.00;pid=97.98;start_c=1;stop_c=1;pre_stop=0;frameshift=0;busco=ray,-;	slc7a6	Y+L amino acid transporter 2 [Xiphophorus couchianus]";qcov=100.00;scov=100.00;seg=3.64;rep_cov=0.00;pfam=PF13520
chr-04	30065276	30291398	30255086	30273909	-	ID=g4783;cds=2;protein=NP_001133063.1;pro_len=186;align=14-171;cover=84.95;pid=74.68;start_c=0;stop_c=1;pre_stop=0;frameshift=0;busco=-,-;	slc7a6	Y+L amino acid transporter 2 [Xiphophorus maculatus]";qcov=63.32;scov=29.29;seg=0.00;rep_cov=6.23;pfam=PF13520
chr-05	22228439	22289586	22262130	22268592	-	ID=g5722;cds=11;%evi=100;start_c=1;stop_c=1;busco=-,-;	afmid	kynurenine formamidase isoform X2 [Xiphophorus maculatus]";qcov=100.00;scov=100.00;seg=11.30;rep_cov=0.00;pfam=PF07859
chr-05	22228439	22289586	22233257	22241623	+	ID=g5719;cds=11;protein=XP_023190411.1;pro_len=1052;align=1-1052;cover=100.00;pid=96.39;start_c=1;stop_c=1;pre_stop=0;frameshift=0;busco=-,-;	Pprc1	peroxisome proliferator-activated receptor gamma coactivator-related protein 1-like [Xiphophorus hellerii]";qcov=100.00;scov=100.00;seg=18.03;rep_cov=2.51;pfam=PF00076
chr-05	22228439	22289586	22254415	22257539	-	ID=g5721;cds=5;protein=XP_017162387.1;pro_len=444;align=1-444;cover=100.00;pid=95.05;start_c=0;stop_c=1;pre_stop=0;frameshift=0;busco=-,-;	Cant1	PREDICTED: soluble calcium-activated nucleotidase 1-like isoform X1 [Poecilia reticulata]";qcov=100.00;scov=100.00;seg=3.50;rep_cov=0.00;pfam=PF06079
chr-05	22228439	22289586	22242570	22252188	+	ID=g5720;cds=17;protein=XP_005810420.1;pro_len=678;align=1-678;cover=100.00;pid=97.49;start_c=1;stop_c=1;pre_stop=0;frameshift=0;busco=-,-;	Oga	protein O-GlcNAcase-like [Xiphophorus maculatus]";qcov=100.00;scov=100.00;seg=3.98;rep_cov=0.00;pfam=PF07555
chr-05	22228439	22289586	22278174	22288973	-	ID=g5724;cds=4;protein=XP_023189070.1;pro_len=242;align=1-242;cover=100.00;pid=99.17;start_c=1;stop_c=1;pre_stop=0;frameshift=0;busco=-,-;	Syngr2	synaptogyrin-2 [Xiphophorus maculatus]";qcov=100.00;scov=100.00;seg=8.26;rep_cov=8.78;pfam=PF01284
chr-05	22228439	22289586	22269633	22273704	+	ID=g5723;cds=7;protein=XP_005810404.1;pro_len=234;align=1-234;cover=100.00;pid=97.86;start_c=1;stop_c=1;pre_stop=0;frameshift=0;busco=ray,vert;	TK1	thymidine kinase, cytosolic [Xiphophorus couchianus]";qcov=100.00;scov=100.00;seg=0.00;rep_cov=0.00;pfam=PF00265
chr-05	23202842	23429383	23346546	23364588	+	ID=g5808;cds=43;protein=XP_023190437.1;pro_len=1686;align=1-1686;cover=100.00;pid=95.97;start_c=1;stop_c=1;pre_stop=0;frameshift=0;busco=-,-;	c3	complement C3-like isoform X1 [Xiphophorus couchianus]";qcov=100.00;scov=100.00;seg=2.25;rep_cov=0.00;pfam=PF00207,PF01759,PF01821,PF01835,PF07677,PF07678,PF07703,PF10569
chr-05	23202842	23429383	23368686	23393458	+	ID=g5809;cds=42;protein=XP_023190444.1;pro_len=1589;align=1-1589;cover=100.00;pid=90.75;start_c=1;stop_c=1;pre_stop=0;frameshift=0;busco=-,-;	c3	complement C3-like [Xiphophorus couchianus]";qcov=99.87;scov=99.44;seg=2.14;rep_cov=0.00;pfam=PF00207,PF01759,PF01835,PF07677,PF07678,PF07703,PF10569
chr-05	23202842	23429383	23393024	23422849	+	ID=g5810;cds=2;protein=sp|P23667|CO3_XENLA;pro_len=323;align=234-323;cover=27.86;pid=34.44;start_c=0;stop_c=1;pre_stop=0;frameshift=0;busco=-,-;	c3	complement C3-like isoform X1 [Xiphophorus couchianus]";qcov=100.00;scov=5.54;seg=0.00;rep_cov=0.00;pfam=PF01759
chr-05	23202842	23429383	23396739	23422849	+	ID=g5811;cds=43;%evi=100;start_c=1;stop_c=1;busco=-,-;	c3	complement C3-like isoform X1 [Xiphophorus couchianus]";qcov=100.00;scov=98.87;seg=2.47;rep_cov=0.00;pfam=PF00207,PF01759,PF01821,PF01835,PF07677,PF07678,PF07703,PF10569
chr-05	23202842	23429383	23425427	23451519	+	ID=g5812;cds=43;%evi=98.8;start_c=1;stop_c=1;busco=-,-;	c3	complement C3-like isoform X1 [Xiphophorus couchianus]";qcov=100.00;scov=100.00;seg=3.72;rep_cov=0.00;pfam=PF00207,PF01759,PF01821,PF01835,PF07677,PF07678,PF07703,PF10569
chr-05	23202842	23429383	23322885	23335981	+	ID=g5807;cds=19;protein=XP_023190445.1;pro_len=893;align=5-893;cover=99.55;pid=92.91;start_c=0;stop_c=1;pre_stop=0;frameshift=0;busco=-,-;	DENND1C	DENN domain-containing protein 1B-like isoform X2 [Xiphophorus couchianus]";qcov=100.00;scov=99.55;seg=7.67;rep_cov=0.86;pfam=PF02141,PF03455,PF03456
chr-05	23202842	23429383	23280823	23295915	+	ID=g5805;cds=13;protein=XP_014326511.1;pro_len=535;align=1-535;cover=100.00;pid=98.69;start_c=1;stop_c=1;pre_stop=0;frameshift=0;busco=ray,-;	GCGR	glucagon receptor-like isoform X1 [Xiphophorus couchianus]";qcov=100.00;scov=100.00;seg=7.66;rep_cov=0.00;pfam=PF00002,PF02793
chr-05	23202842	23429383	23185202	23329232	+	ID=g5799;cds=2;protein=XP_021327701.1;pro_len=298;align=37-257;cover=74.16;pid=45.25;start_c=0;stop_c=1;pre_stop=0;frameshift=0;busco=-,-;	Gimap9	GTPase IMAP family member 7-like isoform X1 [Xiphophorus maculatus]";qcov=85.29;scov=53.00;seg=0.00;rep_cov=0.00;pfam=PF04548
chr-05	23202842	23429383	23204469	23213361	+	ID=g5804;cds=11;%evi=100;start_c=1;stop_c=1;busco=-,-;	SLC25A10	mitochondrial dicarboxylate carrier [Xiphophorus couchianus]";qcov=100.00;scov=100.00;seg=5.59;rep_cov=0.00;pfam=PF00153
chr-05	23202842	23429383	23316825	23320601	+	ID=g5806;cds=5;protein=XP_012709444.1;pro_len=444;align=1-444;cover=100.00;pid=99.55;start_c=1;stop_c=1;pre_stop=0;frameshift=0;busco=-,-;	TUBB4B	tubulin beta-4B chain-like [Fundulus heteroclitus]";qcov=100.00;scov=100.00;seg=6.98;rep_cov=0.00;pfam=PF00091,PF03953
chr-05	23978749	24032586	23986931	23991098	-	ID=g5847;cds=6;protein=XP_005806569.1;pro_len=329;align=1-329;cover=100.00;pid=98.48;start_c=1;stop_c=1;pre_stop=0;frameshift=0;busco=-,-;	Gde1	glycerophosphodiester phosphodiesterase 1 [Xiphophorus maculatus]";qcov=100.00;scov=100.00;seg=0.00;rep_cov=0.00;pfam=PF03009
chr-05	23978749	24032586	23993337	23996560	-	ID=g5849;cds=6;protein=XP_005806580.1;pro_len=322;align=1-322;cover=100.00;pid=97.52;start_c=1;stop_c=1;pre_stop=0;frameshift=0;busco=-,-;	HMOX2	heme oxygenase 2-like [Xiphophorus couchianus]";qcov=100.00;scov=100.00;seg=0.00;rep_cov=0.00;pfam=PF01126
chr-05	23978749	24032586	23975413	23980145	-	ID=g5846;cds=5;protein=XP_005806570.1;pro_len=144;align=1-144;cover=100.00;pid=95.14;start_c=1;stop_c=1;pre_stop=0;frameshift=0;busco=-,-;	MCRIP2	MAPK regulated corepressor interacting protein 2 [Xiphophorus couchianus]";qcov=100.00;scov=100.00;seg=0.00;rep_cov=0.00;pfam=PF14799
chr-05	23978749	24032586	23991704	23992760	+	ID=g5848;cds=2;%evi=66.7;start_c=1;stop_c=1;busco=-,-;	tmem186	transmembrane protein 186 [Xiphophorus maculatus]";qcov=100.00;scov=100.00;seg=0.00;rep_cov=0.00;pfam=-
chr-05	25656204	25814226	25769363	25834203	-	ID=g5921;cds=8;protein=XP_023189629.1;pro_len=345;align=1-345;cover=100.00;pid=97.97;start_c=1;stop_c=1;pre_stop=0;frameshift=0;busco=-,-;	pitpnc1	cytoplasmic phosphatidylinositol transfer protein 1 isoform X1 [Xiphophorus hellerii]";qcov=100.00;scov=100.00;seg=0.00;rep_cov=0.96;pfam=PF02121
chr-05	25656204	25814226	25692847	25693752	-	ID=g5901;cds=2;protein=XP_008417713.1;pro_len=264;align=1-264;cover=100.00;pid=91.29;start_c=1;stop_c=1;pre_stop=0;frameshift=1;busco=-,-;	ART5	ecto-ADP-ribosyltransferase 5-like [Xiphophorus couchianus]";qcov=100.00;scov=92.96;seg=0.00;rep_cov=0.00;pfam=PF01129
chr-05	25656204	25814226	25730136	25731025	-	ID=g5912;cds=2;protein=XP_023190309.1;pro_len=262;align=1-262;cover=100.00;pid=91.22;start_c=1;stop_c=1;pre_stop=0;frameshift=0;busco=-,-;	ART5	ecto-ADP-ribosyltransferase 5-like [Xiphophorus hellerii]";qcov=100.00;scov=100.00;seg=0.00;rep_cov=0.00;pfam=PF01129
chr-05	25656204	25814226	25750662	25751607	-	ID=g5916;cds=2;protein=XP_005817235.2;pro_len=281;align=1-281;cover=100.00;pid=91.81;start_c=1;stop_c=1;pre_stop=0;frameshift=0;busco=-,-;	ART5	ecto-ADP-ribosyltransferase 5-like isoform X1 [Xiphophorus maculatus]";qcov=100.00;scov=100.00;seg=4.27;rep_cov=0.00;pfam=PF01129
chr-05	25656204	25814226	25758061	25759256	-	ID=g5918;cds=2;protein=XP_023190302.1;pro_len=322;align=1-322;cover=100.00;pid=96.58;start_c=1;stop_c=1;pre_stop=0;frameshift=0;busco=-,-;	ART4	ecto-ADP-ribosyltransferase 4-like [Xiphophorus maculatus]";qcov=100.00;scov=100.00;seg=4.35;rep_cov=0.00;pfam=PF01129
chr-05	25656204	25814226	25760044	25762154	+	ID=g5920;cds=2;protein=XP_023190300.1;pro_len=404;align=1-404;cover=100.00;pid=96.53;start_c=1;stop_c=1;pre_stop=0;frameshift=1;busco=-,-;	Art1	ecto-ADP-ribosyltransferase 4-like isoform X1 [Xiphophorus maculatus]";qcov=87.81;scov=87.87;seg=12.69;rep_cov=0.00;pfam=PF01129
chr-05	25656204	25814226	25695828	25730831	-	ID=g5904;cds=2;protein=XP_012729602.2;pro_len=276;align=30-270;cover=87.32;pid=62.24;start_c=0;stop_c=1;pre_stop=0;frameshift=0;busco=-,-;	AT2	ecto-ADP-ribosyltransferase 5-like [Xiphophorus hellerii]";qcov=100.00;scov=88.51;seg=0.00;rep_cov=0.00;pfam=PF01129
chr-05	25656204	25814226	25698497	25751399	-	ID=g5907;cds=3;protein=XP_021327033.1;pro_len=265;align=25-263;cover=90.19;pid=45.19;start_c=0;stop_c=1;pre_stop=0;frameshift=0;busco=-,-;	MADPRT	ecto-ADP-ribosyltransferase 5-like isoform X1 [Xiphophorus maculatus]";qcov=98.35;scov=83.99;seg=0.00;rep_cov=0.00;pfam=PF01129
chr-05	25656204	25814226	25730136	25751384	-	ID=g5913;cds=2;protein=XP_012729602.2;pro_len=276;align=31-270;cover=86.96;pid=61.67;start_c=0;stop_c=1;pre_stop=0;frameshift=0;busco=-,-;	AT2	ecto-ADP-ribosyltransferase 5-like [Xiphophorus hellerii]";qcov=100.00;scov=88.12;seg=0.00;rep_cov=0.00;pfam=PF01129
chr-05	25656204	25814226	25750662	25758870	-	ID=g5917;cds=2;protein=XP_012729634.2;pro_len=267;align=35-267;cover=87.27;pid=49.79;start_c=0;stop_c=1;pre_stop=0;frameshift=0;busco=-,-;	ART5	ecto-ADP-ribosyltransferase 5-like isoform X1 [Xiphophorus maculatus]";qcov=100.00;scov=82.56;seg=0.00;rep_cov=0.00;pfam=PF01129
chr-05	25656204	25814226	25758061	25831102	-	ID=g5919;cds=2;protein=XP_015823685.1;pro_len=325;align=32-321;cover=89.23;pid=54.48;start_c=0;stop_c=1;pre_stop=0;frameshift=0;busco=-,-;	ART4	ecto-ADP-ribosyltransferase 4-like [Xiphophorus maculatus]";qcov=95.97;scov=88.82;seg=4.70;rep_cov=6.58;pfam=PF01129
chr-05	25656204	25814226	25695828	25696745	-	ID=g5903;cds=2;protein=XP_023190156.1;pro_len=277;align=2-277;cover=99.64;pid=93.84;start_c=0;stop_c=1;pre_stop=0;frameshift=0;busco=-,-;	MADPRT	erythroblast NAD(P)(+)--arginine ADP-ribosyltransferase-like isoform X1 [Xiphophorus couchianus]";qcov=98.55;scov=100.00;seg=0.00;rep_cov=0.00;pfam=PF01129
chr-05	25656204	25814226	25698497	25699389	-	ID=g5908;cds=2;protein=XP_023189052.1;pro_len=264;align=1-264;cover=100.00;pid=94.70;start_c=1;stop_c=1;pre_stop=0;frameshift=0;busco=-,-;	MADPRT	erythroblast NAD(P)(+)--arginine ADP-ribosyltransferase-like isoform X2 [Xiphophorus couchianus]";qcov=100.00;scov=100.00;seg=0.00;rep_cov=0.00;pfam=PF01129
chr-05	25656204	25814226	25739381	25740504	-	ID=g5914;cds=2;protein=XP_008417120.1;pro_len=265;align=1-265;cover=100.00;pid=74.72;start_c=1;stop_c=1;pre_stop=1;frameshift=0;busco=-,-;	Art4	erythroblast NAD(P)(+)--arginine ADP-ribosyltransferase-like [Xiphophorus couchianus]";qcov=100.00;scov=100.00;seg=0.00;rep_cov=0.00;pfam=PF01129
chr-05	25656204	25814226	25739381	25740504	-	ID=g5915;cds=2;protein=XP_014331130.1;pro_len=269;align=1-269;cover=100.00;pid=93.31;start_c=1;stop_c=1;pre_stop=0;frameshift=0;busco=-,-;	Art4	erythroblast NAD(P)(+)--arginine ADP-ribosyltransferase-like [Xiphophorus couchianus]";qcov=100.00;scov=100.00;seg=0.00;rep_cov=0.00;pfam=PF01129
chr-05	25656204	25814226	25695828	25740091	-	ID=g5905;cds=2;protein=NP_001134483.1;pro_len=277;align=39-270;cover=83.75;pid=46.12;start_c=0;stop_c=1;pre_stop=0;frameshift=0;busco=-,-;	AT1	erythroblast NAD(P)(+)--arginine ADP-ribosyltransferase-like [Xiphophorus maculatus]";qcov=100.00;scov=83.75;seg=0.00;rep_cov=0.00;pfam=PF01129
chr-05	25656204	25814226	25695828	25751399	-	ID=g5906;cds=2;protein=XP_021328458.1;pro_len=265;align=25-263;cover=90.19;pid=43.10;start_c=0;stop_c=1;pre_stop=0;frameshift=0;busco=-,-;	Art2b	erythroblast NAD(P)(+)--arginine ADP-ribosyltransferase-like [Xiphophorus maculatus]";qcov=97.93;scov=83.39;seg=0.00;rep_cov=0.00;pfam=PF01129
chr-05	25656204	25814226	25703135	25704134	-	ID=g5909;cds=2;protein=XP_005807946.3;pro_len=283;align=1-264;cover=93.29;pid=88.26;start_c=1;stop_c=1;pre_stop=2;frameshift=0;busco=-,-;	MADPRT	NAD(P)(+)--arginine ADP-ribosyltransferase 1-like [Xiphophorus maculatus]";qcov=87.33;scov=93.29;seg=7.33;rep_cov=0.00;pfam=PF01129
chr-05	25656204	25814226	25703188	25704134	-	ID=g5911;cds=2;protein=XP_005807946.3;pro_len=283;align=1-277;cover=97.88;pid=93.86;start_c=1;stop_c=1;pre_stop=0;frameshift=2;busco=-,-;	Art1	NAD(P)(+)--arginine ADP-ribosyltransferase 1-like [Xiphophorus maculatus]";qcov=98.94;scov=97.88;seg=7.80;rep_cov=0.00;pfam=PF01129
chr-05	25656204	25814226	25692847	25751393	-	ID=g5902;cds=3;protein=XP_008417369.1;pro_len=274;align=28-269;cover=88.32;pid=81.82;start_c=0;stop_c=1;pre_stop=0;frameshift=0;busco=-,-;	MADPRT	NAD(P)(+)--arginine ADP-ribosyltransferase 1-like [Xiphophorus maculatus]";qcov=99.60;scov=86.93;seg=8.91;rep_cov=0.00;pfam=PF01129
chr-05	25656204	25814226	25703135	25870590	-	ID=g5910;cds=3;protein=XP_005807944.1;pro_len=263;align=5-247;cover=92.40;pid=77.37;start_c=0;stop_c=1;pre_stop=0;frameshift=0;busco=-,-;	MADPRT	NAD(P)(+)--arginine ADP-ribosyltransferase 1-like [Xiphophorus maculatus]";qcov=86.62;scov=89.05;seg=3.87;rep_cov=0.00;pfam=PF01129
chr-05	25656204	25814226	25670506	25672623	+	ID=g5897;cds=3;%evi=100;start_c=1;stop_c=1;busco=-,-;	MADPRT	T-cell ecto-ADP-ribosyltransferase 1-like [Xiphophorus hellerii]";qcov=100.00;scov=100.00;seg=11.66;rep_cov=0.00;pfam=PF01129
chr-05	25656204	25814226	25680101	25684010	-	ID=g5899;cds=7;protein=XP_014327546.1;pro_len=573;align=1-573;cover=100.00;pid=99.13;start_c=1;stop_c=1;pre_stop=0;frameshift=0;busco=-,-;	TRIM16	tripartite motif-containing protein 16-like [Xiphophorus couchianus]";qcov=100.00;scov=100.00;seg=1.57;rep_cov=43.55;pfam=PF00622,PF00643,PF13765,PF15227
chr-05	25656204	25814226	25675380	25677862	-	ID=g5898;cds=3;protein=XP_005807931.1;pro_len=177;align=1-177;cover=100.00;pid=98.87;start_c=1;stop_c=1;pre_stop=0;frameshift=0;busco=-,-;	TPPP2	tubulin polymerization-promoting protein family member 2-like [Xiphophorus maculatus]";qcov=100.00;scov=100.00;seg=0.00;rep_cov=0.00;pfam=PF05517
chr-05	25656204	25814226	25688953	25690681	+	ID=g5900;cds=3;protein=XP_005807933.1;pro_len=178;align=1-178;cover=100.00;pid=97.75;start_c=1;stop_c=1;pre_stop=0;frameshift=0;busco=-,-;	TPPP3	tubulin polymerization-promoting protein family member 3-like [Xiphophorus hellerii]";qcov=100.00;scov=100.00;seg=15.73;rep_cov=0.00;pfam=PF05517
chr-05	26532534	26560639	26539537	26540144	+	ID=g5969;cds=2;protein=XP_014324754.1;pro_len=171;align=1-171;cover=100.00;pid=97.08;start_c=1;stop_c=1;pre_stop=0;frameshift=0;busco=-,-;	PSPN	persephin-like [Xiphophorus maculatus]";qcov=100.00;scov=100.00;seg=7.02;rep_cov=0.00;pfam=PF00019
chr-05	26532534	26560639	26545505	26547041	+	ID=g5971;cds=3;protein=XP_005800481.1;pro_len=106;align=1-85;cover=80.19;pid=98.82;start_c=1;stop_c=1;pre_stop=0;frameshift=0;busco=-,-;	WDR83OS	protein Asterix [Xiphophorus maculatus]";qcov=100.00;scov=80.19;seg=0.00;rep_cov=0.00;pfam=PF03669
chr-05	26532534	26560639	26541814	26544826	-	ID=g5970;cds=9;protein=XP_008421872.1;pro_len=325;align=1-322;cover=99.08;pid=95.65;start_c=1;stop_c=1;pre_stop=0;frameshift=0;busco=-,-;	wdr83	WD repeat domain-containing protein 83 [Xiphophorus couchianus]";qcov=100.00;scov=99.06;seg=4.73;rep_cov=0.00;pfam=PF00400
chr-05	27318974	27534377	27497731	27501436	+	ID=g6014;cds=2;protein=XP_005811005.1;pro_len=292;align=1-292;cover=100.00;pid=98.97;start_c=1;stop_c=1;pre_stop=0;frameshift=0;busco=-,-;	MPST	3-mercaptopyruvate sulfurtransferase-like [Xiphophorus maculatus]";qcov=100.00;scov=100.00;seg=0.00;rep_cov=0.00;pfam=PF00581
chr-05	27318974	27534377	27495690	27497150	-	ID=g6013;cds=4;protein=XP_005811004.1;pro_len=161;align=1-161;cover=100.00;pid=97.52;start_c=1;stop_c=1;pre_stop=0;frameshift=0;busco=-,vert;	RPS19BP1	active regulator of SIRT1 [Xiphophorus couchianus]";qcov=100.00;scov=100.00;seg=12.27;rep_cov=6.30;pfam=PF15684
chr-05	27318974	27534377	27488429	27493798	-	ID=g6012;cds=11;%evi=95.2;start_c=1;stop_c=1;busco=-,-;	-	apolipoprotein L6-like isoform X1 [Xiphophorus maculatus]";qcov=100.00;scov=100.00;seg=12.27;rep_cov=3.00;pfam=PF05461
chr-05	27318974	27534377	27386202	27406219	-	ID=g6006;cds=6;protein=XP_023189903.1;pro_len=561;align=25-561;cover=95.72;pid=97.02;start_c=1;stop_c=1;pre_stop=0;frameshift=0;busco=-,-;	Pdgfb	bromodomain-containing protein DDB_G0280777-like [Xiphophorus maculatus]";qcov=100.00;scov=100.00;seg=18.64;rep_cov=4.65;pfam=PF00341
chr-05	27318974	27534377	27532362	27619072	+	ID=g6016;cds=2;protein=NP_112230.1;pro_len=281;align=87-275;cover=67.26;pid=64.02;start_c=0;stop_c=1;pre_stop=0;frameshift=0;busco=-,-;	C1qtnf1	complement C1q tumor necrosis factor-related protein 1 [Xiphophorus maculatus]";qcov=73.20;scov=57.96;seg=0.00;rep_cov=0.00;pfam=PF00386,PF01391
chr-05	27318974	27534377	27427855	27619072	+	ID=g6007;cds=2;protein=XP_023813500.1;pro_len=260;align=68-259;cover=73.85;pid=74.48;start_c=1;stop_c=1;pre_stop=0;frameshift=0;busco=-,-;	C1qtnf1	complement C1q tumor necrosis factor-related protein 1 [Xiphophorus maculatus]";qcov=71.72;scov=57.96;seg=0.00;rep_cov=0.00;pfam=PF00386,PF01391
chr-05	27318974	27534377	27483826	27485388	-	ID=g6011;cds=3;protein=XP_005811003.1;pro_len=424;align=1-424;cover=100.00;pid=98.58;start_c=1;stop_c=1;pre_stop=0;frameshift=0;busco=-,-;	atf4	cyclic AMP-dependent transcription factor ATF-4-like [Xiphophorus maculatus]";qcov=100.00;scov=100.00;seg=32.55;rep_cov=3.22;pfam=PF00170
chr-05	27318974	27534377	27318124	27351602	+	ID=g6005;cds=9;protein=XP_005811014.2;pro_len=350;align=11-350;cover=97.14;pid=97.94;start_c=0;stop_c=1;pre_stop=0;frameshift=0;busco=-,vert;	NCF4	neutrophil cytosol factor 4 [Xiphophorus couchianus]";qcov=100.00;scov=97.14;seg=11.47;rep_cov=0.00;pfam=PF00564,PF00787,PF14604
chr-05	27318974	27534377	27465397	27466985	+	ID=g6009;cds=2;protein=XP_005811016.1;pro_len=295;align=1-295;cover=100.00;pid=98.98;start_c=1;stop_c=1;pre_stop=0;frameshift=0;busco=-,-;	F2rl2	proteinase-activated receptor 3-like [Xiphophorus hellerii]";qcov=100.00;scov=100.00;seg=0.00;rep_cov=0.00;pfam=PF00001
chr-05	27318974	27534377	27468424	27474304	-	ID=g6010;cds=4;%evi=100;start_c=1;stop_c=1;busco=-,-;	M1627_RS14235	uncharacterized protein LOC111608649 [Xiphophorus maculatus]";qcov=69.59;scov=100.00;seg=6.31;rep_cov=0.22;pfam=-
chr-05	27318974	27534377	27516796	27523409	+	ID=g6015;cds=10;protein=XP_023190094.1;pro_len=671;align=1-671;cover=100.00;pid=94.34;start_c=1;stop_c=1;pre_stop=0;frameshift=0;busco=-,-;	-	uncharacterized protein LOC114144829 isoform X2 [Xiphophorus couchianus]";qcov=100.00;scov=100.00;seg=12.14;rep_cov=0.00;pfam=-
chr-05	27318974	27534377	27532547	27537946	+	ID=g6017;cds=9;protein=XP_023189193.1;pro_len=660;align=1-660;cover=100.00;pid=94.55;start_c=1;stop_c=1;pre_stop=0;frameshift=1;busco=-,-;	-	uncharacterized protein LOC116720768 [Xiphophorus hellerii]";qcov=100.00;scov=100.00;seg=6.03;rep_cov=0.00;pfam=-
chr-05	27318974	27534377	27449995	27462174	+	ID=g6008;cds=16;protein=XP_023190191.1;pro_len=656;align=1-656;cover=100.00;pid=96.04;start_c=1;stop_c=1;pre_stop=0;frameshift=0;busco=-,-;	SUN1	uncharacterized protein LOC116720601 isoform X1 [Xiphophorus hellerii]";qcov=100.00;scov=100.00;seg=17.07;rep_cov=0.55;pfam=PF07738
chr-06	4596317	4683712	4604545	4608779	+	ID=g6408;cds=9;protein=XP_005814986.1;pro_len=345;align=1-345;cover=100.00;pid=97.39;start_c=1;stop_c=1;pre_stop=0;frameshift=0;busco=-,-;	Hsd17b7	3-keto-steroid reductase-like [Xiphophorus hellerii]";qcov=100.00;scov=100.00;seg=6.09;rep_cov=0.00;pfam=PF00106
chr-06	4596317	4683712	4589796	4603118	+	ID=g6407;cds=15;protein=XP_023190736.1;pro_len=889;align=1-889;cover=100.00;pid=98.09;start_c=1;stop_c=1;pre_stop=0;frameshift=0;busco=-,-;	DDR2	discoidin domain-containing receptor 2-like isoform X1 [Xiphophorus maculatus]";qcov=100.00;scov=100.00;seg=4.39;rep_cov=0.00;pfam=PF00754,PF07714
chr-06	4596317	4683712	4672439	4680325	-	ID=g6416;cds=13;protein=XP_005812710.1;pro_len=487;align=1-487;cover=100.00;pid=98.97;start_c=1;stop_c=1;pre_stop=0;frameshift=0;busco=-,-;	FZR1	fizzy-related protein homolog [Xiphophorus maculatus]";qcov=100.00;scov=100.00;seg=0.00;rep_cov=0.00;pfam=PF00400,PF12894
chr-06	4596317	4683712	4656501	4671761	+	ID=g6415;cds=21;%evi=100;start_c=1;stop_c=1;busco=-,-;	IPO13	importin-13-like isoform X1 [Xiphophorus maculatus]";qcov=100.00;scov=100.00;seg=4.95;rep_cov=0.00;pfam=PF03810,PF08389
chr-06	4596317	4683712	4626961	4633875	-	ID=g6411;cds=11;protein=XP_023190549.1;pro_len=538;align=12-538;cover=97.96;pid=97.91;start_c=0;stop_c=1;pre_stop=0;frameshift=0;busco=-,vert;	Mier1	mesoderm induction early response protein 1 isoform X1 [Xiphophorus couchianus]";qcov=100.00;scov=97.96;seg=18.22;rep_cov=4.36;pfam=PF00249,PF01448
chr-06	4596317	4683712	4642535	4644131	+	ID=g6413;cds=5;protein=XP_014329434.1;pro_len=154;align=1-154;cover=100.00;pid=96.75;start_c=1;stop_c=1;pre_stop=0;frameshift=0;busco=-,-;	MGST3	microsomal glutathione S-transferase 3 [Xiphophorus hellerii]";qcov=100.00;scov=100.00;seg=0.00;rep_cov=0.00;pfam=PF01124
chr-06	4596317	4683712	4610769	4617917	+	ID=g6409;cds=9;%evi=100;start_c=1;stop_c=1;busco=-,-;	Serbp1	plasminogen activator inhibitor 1 RNA-binding protein-like isoform X3 [Xiphophorus couchianus]";qcov=100.00;scov=100.00;seg=37.87;rep_cov=5.35;pfam=PF04774,PF16174
chr-06	4596317	4683712	4639049	4641342	-	ID=g6412;cds=5;%evi=88.9;start_c=1;stop_c=1;busco=-,vert;	tctex1d1-b	tctex1 domain-containing protein 1-like [Xiphophorus couchianus]";qcov=67.87;scov=100.00;seg=10.84;rep_cov=0.00;pfam=PF03645
chr-06	4596317	4683712	4620615	4625236	+	ID=g6410;cds=13;%evi=96;start_c=1;stop_c=1;busco=-,-;	SLC35D2	UDP-N-acetylglucosamine/UDP-glucose/GDP-mannose transporter-like [Xiphophorus hellerii]";qcov=100.00;scov=100.00;seg=9.12;rep_cov=0.00;pfam=PF03151
chr-06	4596317	4683712	4646733	4655916	-	ID=g6414;cds=5;protein=XP_023190562.1;pro_len=304;align=1-304;cover=100.00;pid=93.09;start_c=1;stop_c=1;pre_stop=1;frameshift=1;busco=-,-;	-	uncharacterized serine-rich protein C215.13-like [Xiphophorus maculatus]";qcov=100.00;scov=100.00;seg=26.19;rep_cov=3.48;pfam=-
chr-06	8894532	9025194	8996681	9006586	-	ID=g6570;cds=15;protein=XP_023191583.1;pro_len=774;align=1-774;cover=100.00;pid=97.80;start_c=1;stop_c=1;pre_stop=0;frameshift=0;busco=-,-;	PLCD1	1-phosphatidylinositol 4,5-bisphosphate phosphodiesterase delta-1-like isoform X1 [Xiphophorus maculatus]";qcov=100.00;scov=100.00;seg=1.94;rep_cov=0.00;pfam=PF00168,PF00387,PF00388,PF09279
chr-06	8894532	9025194	8896105	8898954	+	ID=g6563;cds=9;protein=XP_023190568.1;pro_len=341;align=1-341;cover=100.00;pid=95.31;start_c=0;stop_c=1;pre_stop=1;frameshift=0;busco=-,-;	-	crystallin J1A-like isoform X1 [Xiphophorus maculatus]";qcov=99.71;scov=99.71;seg=4.40;rep_cov=0.00;pfam=PF03747
chr-06	8894532	9025194	8978018	8992592	+	ID=g6569;cds=8;protein=XP_005809281.1;pro_len=273;align=1-273;cover=100.00;pid=99.63;start_c=1;stop_c=1;pre_stop=0;frameshift=0;busco=-,-;	NFI1	CTD small phosphatase-like protein isoform X1 [Xiphophorus maculatus]";qcov=100.00;scov=100.00;seg=0.00;rep_cov=0.00;pfam=PF03031
chr-06	8894532	9025194	8956927	8962930	-	ID=g6567;cds=6;protein=XP_005809284.1;pro_len=613;align=1-613;cover=100.00;pid=98.53;start_c=1;stop_c=1;pre_stop=0;frameshift=0;busco=-,-;	klhl40a	kelch-like protein 40a [Xiphophorus hellerii]";qcov=100.00;scov=100.00;seg=5.87;rep_cov=2.23;pfam=PF00651,PF01344,PF07707
chr-06	8894532	9025194	8912567	8914722	-	ID=g6565;cds=4;protein=XP_005809301.1;pro_len=272;align=1-272;cover=100.00;pid=97.43;start_c=1;stop_c=1;pre_stop=0;frameshift=0;busco=-,-;	mul1a	mitochondrial ubiquitin ligase activator of nfkb 1-A-like [Xiphophorus couchianus]";qcov=100.00;scov=100.00;seg=9.56;rep_cov=0.00;pfam=PF12483
chr-06	8894532	9025194	8965717	8974183	-	ID=g6568;cds=11;protein=XP_023190527.1;pro_len=510;align=1-510;cover=100.00;pid=98.04;start_c=1;stop_c=1;pre_stop=0;frameshift=0;busco=-,-;	HHATL	protein-cysteine N-palmitoyltransferase HHAT-like protein isoform X2 [Xiphophorus hellerii]";qcov=100.00;scov=100.00;seg=2.75;rep_cov=0.00;pfam=-
chr-06	8894532	9025194	9010179	9026158	+	ID=g6571;cds=18;protein=XP_023191586.1;pro_len=610;align=1-610;cover=100.00;pid=97.38;start_c=1;stop_c=1;pre_stop=1;frameshift=1;busco=-,-;	OXSR1	serine/threonine-protein kinase OSR1-like isoform X1 [Xiphophorus maculatus]";qcov=100.00;scov=100.00;seg=6.24;rep_cov=2.18;pfam=PF00069,PF12202
chr-06	8894532	9025194	8905415	8910558	+	ID=g6564;cds=16;protein=XP_005809286.1;pro_len=709;align=1-709;cover=100.00;pid=98.31;start_c=1;stop_c=1;pre_stop=0;frameshift=0;busco=ray,vert;	EIF2B5	translation initiation factor eIF-2B subunit epsilon [Xiphophorus maculatus]";qcov=100.00;scov=100.00;seg=11.99;rep_cov=1.78;pfam=PF00132,PF00483,PF02020
chr-06	8894532	9025194	8925354	8952460	+	ID=g6566;cds=12;protein=XP_023191434.1;pro_len=446;align=21-446;cover=95.52;pid=96.71;start_c=1;stop_c=1;pre_stop=0;frameshift=0;busco=-,-;	vipr1	vasoactive intestinal polypeptide receptor-like [Xiphophorus couchianus]";qcov=98.84;scov=95.52;seg=2.78;rep_cov=0.00;pfam=PF00002,PF02793
chr-06	24465863	24683888	24618310	24625673	+	ID=g7145;cds=4;protein=XP_005796605.1;pro_len=261;align=1-261;cover=100.00;pid=98.47;start_c=1;stop_c=1;pre_stop=0;frameshift=0;busco=-,-;	znrf1	E3 ubiquitin-protein ligase znrf1-like [Xiphophorus couchianus]";qcov=100.00;scov=100.00;seg=5.75;rep_cov=0.00;pfam=PF13639
chr-06	24465863	24683888	24661556	24666795	-	ID=g7149;cds=6;%evi=100;start_c=1;stop_c=1;busco=-,vert;	SDR39U1	epimerase family protein SDR39U1 [Xiphophorus maculatus]";qcov=100.00;scov=100.00;seg=0.00;rep_cov=0.00;pfam=PF01370,PF08338
chr-06	24465863	24683888	24672131	24675818	-	ID=g7150;cds=3;protein=XP_008433389.1;pro_len=370;align=20-337;cover=85.95;pid=54.40;start_c=1;stop_c=1;pre_stop=0;frameshift=0;busco=-,-;	Ltb4r2	leukotriene B4 receptor 1-like [Xiphophorus couchianus]";qcov=100.00;scov=100.00;seg=8.31;rep_cov=0.00;pfam=PF00001
chr-06	24465863	24683888	24672131	24675818	-	ID=g7151;cds=4;protein=XP_005796655.1;pro_len=343;align=1-343;cover=100.00;pid=99.42;start_c=1;stop_c=1;pre_stop=0;frameshift=0;busco=-,-;	LTB4R	leukotriene B4 receptor 1-like [Xiphophorus couchianus]";qcov=100.00;scov=100.00;seg=8.16;rep_cov=0.00;pfam=PF00001
chr-06	24465863	24683888	24654214	24660518	+	ID=g7148;cds=14;%evi=100;start_c=1;stop_c=1;busco=-,-;	METTL17	methyltransferase-like protein 17, mitochondrial [Xiphophorus maculatus]";qcov=100.00;scov=100.00;seg=0.00;rep_cov=0.00;pfam=PF09243
chr-06	24465863	24683888	24478757	24492725	-	ID=g7136;cds=22;protein=XP_023191861.1;pro_len=710;align=1-710;cover=100.00;pid=97.89;start_c=1;stop_c=1;pre_stop=0;frameshift=0;busco=ray,-;	APOL6	microtubule-associated protein futsch-like isoform X1 [Xiphophorus maculatus]";qcov=100.00;scov=100.00;seg=20.31;rep_cov=0.00;pfam=PF05461
chr-06	24465863	24683888	24640157	24653665	-	ID=g7147;cds=17;protein=XP_005796607.1;pro_len=652;align=1-652;cover=100.00;pid=97.70;start_c=1;stop_c=1;pre_stop=0;frameshift=0;busco=-,-;	PARP2	poly [ADP-ribose] polymerase 2 [Xiphophorus maculatus]";qcov=100.00;scov=100.00;seg=2.92;rep_cov=0.00;pfam=PF00644,PF02825,PF02877,PF05406
chr-06	24465863	24683888	24634732	24638823	+	ID=g7146;cds=5;%evi=100;start_c=1;stop_c=1;busco=-,-;	GRINA	protein lifeguard 1-like isoform X1 [Xiphophorus couchianus]";qcov=100.00;scov=100.00;seg=17.67;rep_cov=0.00;pfam=PF01027
chr-06	24465863	24683888	24579593	24583606	+	ID=g7142;cds=4;protein=XP_014330904.1;pro_len=254;align=1-254;cover=100.00;pid=95.67;start_c=1;stop_c=1;pre_stop=0;frameshift=0;busco=-,-;	-	T-lymphocyte surface antigen Ly-9-like isoform X2 [Xiphophorus hellerii]";qcov=100.00;scov=100.00;seg=4.30;rep_cov=0.00;pfam=-
chr-06	24465863	24683888	24497856	24534308	-	ID=g7137;cds=55;protein=XP_023191494.1;pro_len=2649;align=1-2649;cover=100.00;pid=96.75;start_c=1;stop_c=1;pre_stop=0;frameshift=0;busco=-,-;	Tep1	telomerase protein component 1 isoform X1 [Xiphophorus hellerii]";qcov=100.00;scov=100.00;seg=10.96;rep_cov=2.75;pfam=PF00400,PF05729,PF05731,PF13271
chr-06	24465863	24683888	24463647	24472484	-	ID=g7135;cds=17;protein=XP_023191593.1;pro_len=961;align=1-961;cover=100.00;pid=88.76;start_c=1;stop_c=1;pre_stop=0;frameshift=0;busco=-,-;	APOL6	uncharacterized protein LOC114147090 isoform X1 [Xiphophorus couchianus]";qcov=71.97;scov=81.61;seg=29.04;rep_cov=5.08;pfam=PF05461
chr-06	24465863	24683888	24552874	24557873	-	ID=g7139;cds=4;protein=XP_023190659.1;pro_len=223;align=1-181;cover=81.17;pid=81.77;start_c=1;stop_c=1;pre_stop=0;frameshift=1;busco=-,-;	-	uncharacterized protein LOC114147042 isoform X2 [Xiphophorus couchianus]";qcov=92.75;scov=76.39;seg=15.54;rep_cov=20.03;pfam=-
chr-06	24465863	24683888	24562199	24563087	+	ID=g7140;cds=2;protein=XP_023191332.1;pro_len=263;align=15-217;cover=77.19;pid=85.71;start_c=0;stop_c=1;pre_stop=0;frameshift=0;busco=-,-;	-	uncharacterized protein LOC116721998 isoform X2 [Xiphophorus hellerii]";qcov=98.54;scov=76.43;seg=0.00;rep_cov=0.00;pfam=-
chr-06	24465863	24683888	24565927	24571481	+	ID=g7141;cds=4;protein=XP_023190659.1;pro_len=223;align=1-181;cover=81.17;pid=80.66;start_c=1;stop_c=1;pre_stop=0;frameshift=1;busco=-,-;	-	uncharacterized protein LOC114147042 isoform X2 [Xiphophorus couchianus]";qcov=90.67;scov=75.97;seg=15.03;rep_cov=14.04;pfam=-
chr-06	24465863	24683888	24610945	24616416	-	ID=g7144;cds=6;%evi=90.9;start_c=1;stop_c=1;busco=-,-;	-	uncharacterized protein LOC111608942 isoform X1 [Xiphophorus maculatus]";qcov=100.00;scov=100.00;seg=12.31;rep_cov=5.36;pfam=-
chr-06	24465863	24683888	24552299	24604671	-	ID=g7138;cds=6;protein=XP_023190659.1;pro_len=223;align=1-223;cover=100.00;pid=83.86;start_c=1;stop_c=1;pre_stop=0;frameshift=1;busco=-,-;	-	uncharacterized protein LOC114147042 isoform X1 [Xiphophorus couchianus]";qcov=96.36;scov=96.57;seg=9.31;rep_cov=18.10;pfam=-
chr-06	24465863	24683888	24587219	24599886	-	ID=g7143;cds=3;protein=XP_023191337.1;pro_len=249;align=1-234;cover=93.98;pid=75.21;start_c=0;stop_c=1;pre_stop=0;frameshift=0;busco=-,-;	-	uncharacterized protein LOC111608943 isoform X1 [Xiphophorus maculatus]";qcov=97.13;scov=88.55;seg=8.61;rep_cov=0.41;pfam=-
chr-07	4281268	4417783	4368055	4380242	-	ID=g7564;cds=21;protein=XP_023192226.1;pro_len=775;align=1-775;cover=100.00;pid=97.55;start_c=1;stop_c=1;pre_stop=0;frameshift=0;busco=-,-;	an3	ATP-dependent RNA helicase DDX3X isoform X1 [Xiphophorus hellerii]";qcov=100.00;scov=100.00;seg=13.94;rep_cov=0.00;pfam=PF00270,PF00271
chr-07	4281268	4417783	4392259	4401422	+	ID=g7566;cds=24;protein=XP_008435308.1;pro_len=807;align=1-807;cover=100.00;pid=94.18;start_c=1;stop_c=1;pre_stop=0;frameshift=0;busco=ray,vert;	dnajc10	dnaJ homolog subfamily C member 10 isoform X1 [Xiphophorus maculatus]";qcov=98.53;scov=98.29;seg=1.72;rep_cov=0.00;pfam=PF00085,PF00226
chr-07	4281268	4417783	4385196	4390040	-	ID=g7565;cds=9;%evi=94.1;start_c=1;stop_c=1;busco=-,vert;	nup35	nucleoporin NUP35 [Xiphophorus couchianus]";qcov=100.00;scov=100.00;seg=12.84;rep_cov=8.64;pfam=PF05172
chr-07	4281268	4417783	4358192	4361678	-	ID=g7563;cds=3;protein=XP_014326016.1;pro_len=480;align=6-480;cover=98.96;pid=97.05;start_c=0;stop_c=1;pre_stop=0;frameshift=0;busco=ray,-;	Nyx	nyctalopin [Xiphophorus couchianus]";qcov=99.37;scov=89.06;seg=7.61;rep_cov=0.00;pfam=PF13855
chr-07	4281268	4417783	4198386	4351021	+	ID=g7559;cds=27;protein=XP_023193281.1;pro_len=940;align=1-940;cover=100.00;pid=98.30;start_c=1;stop_c=1;pre_stop=0;frameshift=0;busco=-,-;	CASK	peripheral plasma membrane protein CASK isoform X1 [Xiphophorus maculatus]";qcov=100.00;scov=100.00;seg=1.38;rep_cov=0.00;pfam=PF00069,PF00595,PF00625,PF02828,PF07653
chr-07	4281268	4417783	4289030	4290199	-	ID=g7561;cds=2;protein=XP_014326002.1;pro_len=359;align=1-359;cover=100.00;pid=96.10;start_c=1;stop_c=1;pre_stop=0;frameshift=0;busco=-,-;	Gpr34	probable G-protein coupled receptor 34 [Xiphophorus couchianus]";qcov=100.00;scov=100.00;seg=7.80;rep_cov=0.00;pfam=PF00001
chr-07	4281268	4417783	4289030	4290259	-	ID=g7562;cds=2;protein=XP_020568688.1;pro_len=365;align=6-365;cover=98.63;pid=51.94;start_c=1;stop_c=1;pre_stop=0;frameshift=0;busco=-,-;	Gpr34	probable G-protein coupled receptor 34 [Xiphophorus couchianus]";qcov=94.79;scov=100.00;seg=7.29;rep_cov=0.95;pfam=PF00001
chr-07	4281268	4417783	4417666	4429603	-	ID=g7567;cds=8;protein=XP_023193137.1;pro_len=313;align=1-313;cover=100.00;pid=97.76;start_c=1;stop_c=1;pre_stop=0;frameshift=0;busco=ray,-;	FRZB	secreted frizzled-related protein 3 [Xiphophorus couchianus]";qcov=100.00;scov=100.00;seg=9.58;rep_cov=0.00;pfam=PF01392,PF01759
chr-07	5514615	5719154	5642090	5651219	+	ID=g7641;cds=8;protein=XP_005811370.1;pro_len=240;align=1-240;cover=100.00;pid=97.50;start_c=1;stop_c=1;pre_stop=0;frameshift=0;busco=-,-;	aad-a	alpha-aspartyl dipeptidase-like [Xiphophorus couchianus]";qcov=100.00;scov=100.00;seg=0.00;rep_cov=0.00;pfam=PF03575
chr-07	5514615	5719154	5493591	5525874	-	ID=g7638;cds=13;protein=XP_023192545.1;pro_len=631;align=4-631;cover=99.52;pid=98.41;start_c=0;stop_c=1;pre_stop=0;frameshift=0;busco=-,-;	Enox1	ecto-NOX disulfide-thiol exchanger 1 isoform X1 [Xiphophorus maculatus]";qcov=100.00;scov=99.52;seg=11.31;rep_cov=3.66;pfam=PF00076
chr-07	5514615	5719154	5655941	5702096	-	ID=g7642;cds=32;protein=XP_023193258.1;pro_len=1042;align=1-1042;cover=100.00;pid=97.50;start_c=1;stop_c=1;pre_stop=0;frameshift=0;busco=-,vert;	ITGAV	integrin alpha-V [Xiphophorus couchianus]";qcov=100.00;scov=100.00;seg=3.07;rep_cov=0.00;pfam=PF00357,PF01839,PF08441
chr-07	5514615	5719154	5612971	5617961	+	ID=g7639;cds=5;protein=XP_005811393.3;pro_len=524;align=1-524;cover=100.00;pid=97.33;start_c=1;stop_c=1;pre_stop=1;frameshift=0;busco=-,vert;	Lacc1	laccase domain-containing protein 1 [Xiphophorus maculatus]";qcov=100.00;scov=100.00;seg=4.59;rep_cov=1.71;pfam=PF02578
chr-07	5514615	5719154	5624406	5638021	-	ID=g7640;cds=15;protein=XP_023192637.1;pro_len=699;align=1-699;cover=100.00;pid=98.43;start_c=1;stop_c=1;pre_stop=0;frameshift=0;busco=-,vert;	Lmln	leishmanolysin-like peptidase isoform X1 [Xiphophorus couchianus]";qcov=100.00;scov=100.00;seg=7.44;rep_cov=1.95;pfam=PF01457
chr-07	5514615	5719154	5718954	5719754	+	ID=g7643;cds=1;protein=XP_021325839.1;pro_len=404;align=11-256;cover=60.89;pid=50.41;start_c=1;stop_c=1;pre_stop=0;frameshift=0;busco=-,-;	Lire1	PREDICTED: uncharacterized protein LOC106910890 [Poecilia mexicana]";qcov=84.59;scov=100.00;seg=4.51;rep_cov=0.00;pfam=PF02994
chr-07	7311695	7625015	7550278	7556662	-	ID=g7717;cds=6;protein=XP_005815832.1;pro_len=179;align=1-179;cover=100.00;pid=98.32;start_c=1;stop_c=1;pre_stop=0;frameshift=0;busco=-,-;	ARL5A	ADP-ribosylation factor-like protein 5A [Xiphophorus maculatus]";qcov=100.00;scov=100.00;seg=0.00;rep_cov=0.00;pfam=PF00025
chr-07	7311695	7625015	7424842	7426884	+	ID=g7712;cds=7;protein=XP_023192290.1;pro_len=291;align=1-291;cover=100.00;pid=96.56;start_c=1;stop_c=1;pre_stop=0;frameshift=0;busco=-,-;	sult1st3	cytosolic sulfotransferase 3-like [Xiphophorus maculatus]";qcov=100.00;scov=100.00;seg=0.00;rep_cov=0.00;pfam=PF00685
chr-07	7311695	7625015	7390706	7401575	-	ID=g7711;cds=12;protein=XP_005812623.1;pro_len=773;align=1-773;cover=100.00;pid=98.45;start_c=1;stop_c=1;pre_stop=0;frameshift=0;busco=-,-;	LONRF2	LON peptidase N-terminal domain and RING finger protein 2 [Xiphophorus maculatus]";qcov=100.00;scov=100.00;seg=1.68;rep_cov=0.00;pfam=PF02190,PF13445,PF13923
chr-07	7311695	7625015	7473125	7542825	-	ID=g7716;cds=138;protein=XP_023193154.1;pro_len=6332;align=1-6332;cover=100.00;pid=99.21;start_c=1;stop_c=1;pre_stop=0;frameshift=0;busco=-,-;	NEB	nebulin isoform X1 [Xiphophorus couchianus]";qcov=100.00;scov=100.00;seg=2.97;rep_cov=0.18;pfam=PF00880,PF14604
chr-07	7311695	7625015	7431060	7436499	+	ID=g7713;cds=7;%evi=100;start_c=1;stop_c=1;busco=-,-;	Nms	neuromedin-S [Xiphophorus couchianus]";qcov=100.00;scov=100.00;seg=23.97;rep_cov=0.00;pfam=-
chr-07	7311695	7625015	7437158	7440430	-	ID=g7714;cds=6;%evi=100;start_c=1;stop_c=1;busco=ray,vert;	pdcl3	phosducin-like protein 3 [Mastacembelus armatus]";qcov=84.70;scov=99.58;seg=7.12;rep_cov=4.73;pfam=PF02114
chr-07	7311695	7625015	7287029	7384686	-	ID=g7710;cds=32;protein=XP_008430331.1;pro_len=1527;align=1-1527;cover=100.00;pid=97.25;start_c=1;stop_c=1;pre_stop=0;frameshift=0;busco=-,-;	MAP4K4	PREDICTED: mitogen-activated protein kinase kinase kinase kinase 4-like isoform X1 [Poecilia mexicana]";qcov=100.00;scov=100.00;seg=24.21;rep_cov=4.68;pfam=PF00069,PF00780
chr-07	7311695	7625015	7611712	7624788	-	ID=g7720;cds=14;protein=XP_012723951.1;pro_len=509;align=1-509;cover=100.00;pid=89.00;start_c=1;stop_c=1;pre_stop=0;frameshift=0;busco=ray,-;	STAM2	signal transducing adapter molecule 2-like [Xiphophorus couchianus]";qcov=94.97;scov=94.97;seg=15.86;rep_cov=0.00;pfam=PF00018,PF00790,PF02809
chr-07	7311695	7625015	7443939	7470975	+	ID=g7715;cds=20;protein=XP_014329399.1;pro_len=1123;align=1-1123;cover=100.00;pid=97.86;start_c=1;stop_c=1;pre_stop=0;frameshift=0;busco=-,-;	Tbc1d8	TBC1 domain family member 8 isoform X1 [Xiphophorus couchianus]";qcov=100.00;scov=100.00;seg=5.26;rep_cov=2.91;pfam=PF00566,PF02893
chr-07	7311695	7625015	7569689	7570417	+	ID=g7718;cds=1;protein=XP_015819621.1;pro_len=236;align=1-236;cover=100.00;pid=35.59;start_c=1;stop_c=1;pre_stop=0;frameshift=0;busco=-,-;	-	uncharacterized protein LOC114601727 [Podarcis muralis]";qcov=97.52;scov=36.73;seg=0.00;rep_cov=0.00;pfam=PF05699
chr-07	7311695	7625015	7573601	7606320	-	ID=g7719;cds=13;protein=XP_023192396.1;pro_len=519;align=1-519;cover=100.00;pid=97.30;start_c=1;stop_c=1;pre_stop=1;frameshift=0;busco=-,-;	CACNB4	voltage-dependent L-type calcium channel subunit beta-4 isoform X1 [Xiphophorus maculatus]";qcov=100.00;scov=100.00;seg=4.83;rep_cov=0.00;pfam=PF00625,PF12052
chr-07	26968261	28706771	27046905	27062950	-	ID=g8371;cds=18;protein=XP_023193124.1;pro_len=1144;align=1-1144;cover=100.00;pid=97.90;start_c=1;stop_c=1;pre_stop=0;frameshift=0;busco=-,-;	Bmpr2	bone morphogenetic protein receptor type-2-like [Xiphophorus couchianus]";qcov=100.00;scov=100.00;seg=8.22;rep_cov=3.26;pfam=PF01064,PF07714
chr-07	26968261	28706771	28310560	28330398	+	ID=g8437;cds=22;%evi=100;start_c=1;stop_c=1;busco=-,-;	CCDC141	coiled-coil domain-containing protein 141 isoform X1 [Xiphophorus hellerii]";qcov=100.00;scov=100.00;seg=13.58;rep_cov=2.92;pfam=-
chr-07	26968261	28706771	28677316	28694577	-	ID=g8445;cds=7;protein=XP_023193176.1;pro_len=490;align=1-490;cover=100.00;pid=94.90;start_c=1;stop_c=1;pre_stop=0;frameshift=0;busco=-,-;	ifnar2	E3 ubiquitin-protein ligase HUWE1-like [Xiphophorus couchianus]";qcov=93.87;scov=86.84;seg=16.77;rep_cov=5.03;pfam=PF01108,PF09294
chr-07	26968261	28706771	27196146	27196697	-	ID=g8385;cds=2;protein=XP_023820376.1;pro_len=275;align=138-274;cover=49.82;pid=57.66;start_c=0;stop_c=1;pre_stop=0;frameshift=0;busco=-,-;	G2E3	G2/M phase-specific E3 ubiquitin-protein ligase-like isoform X1 [Xiphophorus maculatus]";qcov=100.00;scov=21.43;seg=0.00;rep_cov=0.00;pfam=PF00632
chr-07	26968261	28706771	27139111	27143333	+	ID=g8379;cds=5;protein=XP_023191992.1;pro_len=596;align=1-596;cover=100.00;pid=90.44;start_c=1;stop_c=1;pre_stop=2;frameshift=0;busco=-,-;	Hspa12a	heat shock 70 kDa protein 12A-like [Xiphophorus maculatus]";qcov=100.00;scov=100.00;seg=0.00;rep_cov=0.00;pfam=PF00012
chr-07	26968261	28706771	27169953	27172415	+	ID=g8381;cds=4;protein=XP_023192440.1;pro_len=567;align=1-567;cover=100.00;pid=91.53;start_c=1;stop_c=1;pre_stop=0;frameshift=0;busco=-,-;	Hspa12a	heat shock 70 kDa protein 12A-like isoform X1 [Xiphophorus couchianus]";qcov=100.00;scov=100.00;seg=0.00;rep_cov=0.00;pfam=PF00012
chr-07	26968261	28706771	27205441	27207979	+	ID=g8386;cds=2;%evi=100;start_c=1;stop_c=1;busco=-,-;	HSPA12A	heat shock 70 kDa protein 12A-like isoform X1 [Xiphophorus couchianus]";qcov=100.00;scov=28.00;seg=0.00;rep_cov=0.00;pfam=PF00012
chr-07	26968261	28706771	27233876	27236113	+	ID=g8388;cds=4;protein=XP_023192441.1;pro_len=421;align=1-421;cover=100.00;pid=94.06;start_c=1;stop_c=1;pre_stop=0;frameshift=0;busco=-,-;	Hspa12a	heat shock 70 kDa protein 12A-like isoform X4 [Xiphophorus couchianus]";qcov=100.00;scov=100.00;seg=0.00;rep_cov=0.00;pfam=PF00012
chr-07	26968261	28706771	27338690	27341025	-	ID=g8391;cds=4;protein=XP_023192353.1;pro_len=591;align=1-591;cover=100.00;pid=94.59;start_c=1;stop_c=1;pre_stop=0;frameshift=0;busco=-,-;	Hspa12a	heat shock 70 kDa protein 12A-like [Xiphophorus maculatus]";qcov=100.00;scov=100.00;seg=0.00;rep_cov=0.00;pfam=PF00012
chr-07	26968261	28706771	27346987	27348754	-	ID=g8392;cds=3;protein=XP_008401967.2;pro_len=499;align=1-499;cover=100.00;pid=87.37;start_c=0;stop_c=1;pre_stop=0;frameshift=0;busco=-,-;	Hspa12a	heat shock 70 kDa protein 12A-like [Xiphophorus maculatus]";qcov=99.80;scov=84.26;seg=0.00;rep_cov=0.00;pfam=PF00012
chr-07	26968261	28706771	27569058	27571316	-	ID=g8402;cds=4;protein=XP_023192409.1;pro_len=558;align=1-534;cover=95.70;pid=94.19;start_c=1;stop_c=1;pre_stop=0;frameshift=0;busco=-,-;	Hspa12a	heat shock 70 kDa protein 12A-like [Xiphophorus hellerii]";qcov=96.83;scov=98.47;seg=0.00;rep_cov=0.00;pfam=PF00012
chr-07	26968261	28706771	27636769	27638096	+	ID=g8407;cds=3;%evi=100;start_c=1;stop_c=1;busco=-,-;	Hspa12a	heat shock 70 kDa protein 12A-like isoform X1 [Xiphophorus hellerii]";qcov=98.70;scov=39.96;seg=0.00;rep_cov=0.00;pfam=-
chr-07	26968261	28706771	27841142	27846672	+	ID=g8416;cds=5;protein=XP_023192930.1;pro_len=413;align=1-413;cover=100.00;pid=94.43;start_c=1;stop_c=1;pre_stop=0;frameshift=0;busco=-,-;	HSPA12A	heat shock 70 kDa protein 12A-like [Xiphophorus maculatus]";qcov=100.00;scov=100.00;seg=0.00;rep_cov=0.00;pfam=-
chr-07	26968261	28706771	27947037	27948321	+	ID=g8423;cds=2;protein=XP_008401986.2;pro_len=225;align=1-225;cover=100.00;pid=86.67;start_c=0;stop_c=1;pre_stop=0;frameshift=0;busco=-,-;	HSPA12A	heat shock 70 kDa protein 12A-like [Xiphophorus couchianus]";qcov=100.00;scov=33.19;seg=0.00;rep_cov=0.00;pfam=PF00012
chr-07	26968261	28706771	28157293	28161968	+	ID=g8431;cds=4;protein=XP_035995620.1;pro_len=372;align=1-372;cover=100.00;pid=63.98;start_c=1;stop_c=1;pre_stop=0;frameshift=0;busco=-,-;	HSPA12A	heat shock 70 kDa protein 12A-like [Xiphophorus maculatus]";qcov=100.00;scov=88.14;seg=0.00;rep_cov=0.00;pfam=-
chr-07	26968261	28706771	27113565	27115949	-	ID=g8374;cds=4;protein=XP_023192359.1;pro_len=591;align=1-591;cover=100.00;pid=93.40;start_c=1;stop_c=1;pre_stop=0;frameshift=0;busco=-,-;	Hspa12a	heat shock 70 kDa protein 12A-like [Xiphophorus maculatus]";qcov=100.00;scov=100.00;seg=0.00;rep_cov=0.00;pfam=PF00012
chr-07	26968261	28706771	27157183	27198827	+	ID=g8380;cds=2;protein=XP_015801579.1;pro_len=345;align=3-260;cover=74.78;pid=34.88;start_c=0;stop_c=1;pre_stop=0;frameshift=0;busco=-,-;	-	heat shock 70 kDa protein 12A-like isoform X1 [Xiphophorus couchianus]";qcov=87.87;scov=28.46;seg=0.00;rep_cov=0.61;pfam=PF00047
chr-07	26968261	28706771	27169953	27224855	+	ID=g8382;cds=5;protein=XP_014330902.1;pro_len=568;align=1-565;cover=99.47;pid=62.65;start_c=1;stop_c=1;pre_stop=0;frameshift=0;busco=-,-;	Hspa12a	heat shock 70 kDa protein 12A-like isoform X1 [Xiphophorus couchianus]";qcov=100.00;scov=100.00;seg=2.64;rep_cov=0.00;pfam=PF00012
chr-07	26968261	28706771	27222393	27256575	+	ID=g8387;cds=4;protein=XP_023192440.1;pro_len=567;align=1-567;cover=100.00;pid=92.42;start_c=1;stop_c=1;pre_stop=0;frameshift=0;busco=-,-;	Hspa12a	heat shock 70 kDa protein 12A-like isoform X1 [Xiphophorus hellerii]";qcov=100.00;scov=100.00;seg=0.00;rep_cov=0.00;pfam=PF00012
chr-07	26968261	28706771	27636769	27650476	+	ID=g8408;cds=4;protein=XP_017164862.1;pro_len=319;align=1-315;cover=98.75;pid=68.57;start_c=1;stop_c=1;pre_stop=0;frameshift=0;busco=-,-;	Hspa12a	heat shock 70 kDa protein 12A-like isoform X3 [Xiphophorus maculatus]";qcov=100.00;scov=100.00;seg=0.00;rep_cov=0.00;pfam=PF00012
chr-07	26968261	28706771	27671722	27674002	-	ID=g8410;cds=4;protein=XP_023192435.1;pro_len=589;align=1-589;cover=100.00;pid=91.51;start_c=1;stop_c=1;pre_stop=0;frameshift=0;busco=-,-;	Hspa12a	heat shock 70 kDa protein 12A-like [Xiphophorus hellerii]";qcov=100.00;scov=100.00;seg=1.87;rep_cov=0.00;pfam=PF00012
chr-07	26968261	28706771	27687539	27764131	+	ID=g8411;cds=5;protein=XP_035984683.1;pro_len=303;align=31-301;cover=89.44;pid=68.63;start_c=0;stop_c=1;pre_stop=2;frameshift=0;busco=-,-;	HSPA12B	heat shock 70 kDa protein 12B-like isoform X1 [Xiphophorus maculatus]";qcov=85.19;scov=28.25;seg=7.78;rep_cov=0.00;pfam=PF00047
chr-07	26968261	28706771	27863854	27874921	+	ID=g8419;cds=7;protein=XP_023192433.1;pro_len=789;align=141-789;cover=82.26;pid=82.90;start_c=0;stop_c=1;pre_stop=0;frameshift=0;busco=-,-;	Hspa12b	heat shock 70 kDa protein 12A-like isoform X3 [Xiphophorus maculatus]";qcov=100.00;scov=82.26;seg=0.00;rep_cov=0.00;pfam=-
chr-07	26968261	28706771	26838427	27132060	-	ID=g8361;cds=6;protein=XP_023192435.1;pro_len=589;align=1-574;cover=97.45;pid=70.38;start_c=1;stop_c=1;pre_stop=1;frameshift=0;busco=-,-;	Hspa12a	heat shock 70 kDa protein 12A-like isoform X4 [Xiphophorus hellerii]";qcov=95.29;scov=100.00;seg=2.52;rep_cov=0.00;pfam=PF00012
chr-07	26968261	28706771	27371495	27499798	-	ID=g8393;cds=3;protein=XP_017159142.1;pro_len=199;align=1-199;cover=100.00;pid=87.94;start_c=1;stop_c=1;pre_stop=0;frameshift=0;busco=-,-;	Hspa12a	heat shock 70 kDa protein 12A-like [Xiphophorus maculatus]";qcov=94.98;scov=38.41;seg=0.00;rep_cov=0.00;pfam=-
chr-07	26968261	28706771	27377873	27564602	-	ID=g8394;cds=4;protein=XP_023192359.1;pro_len=591;align=1-591;cover=100.00;pid=94.25;start_c=1;stop_c=1;pre_stop=0;frameshift=0;busco=-,-;	Hspa12a	heat shock 70 kDa protein 12A-like [Xiphophorus maculatus]";qcov=100.00;scov=100.00;seg=0.00;rep_cov=0.00;pfam=PF00012
chr-07	26968261	28706771	27384767	27571316	-	ID=g8395;cds=5;protein=XP_023192435.1;pro_len=589;align=1-589;cover=100.00;pid=93.49;start_c=1;stop_c=1;pre_stop=0;frameshift=0;busco=-,-;	Hspa12a	heat shock 70 kDa protein 12A-like [Xiphophorus maculatus]";qcov=100.00;scov=99.83;seg=0.00;rep_cov=0.00;pfam=PF00012
chr-07	26968261	28706771	27403442	27588380	+	ID=g8399;cds=4;protein=XP_023191992.1;pro_len=596;align=1-596;cover=100.00;pid=86.58;start_c=1;stop_c=1;pre_stop=0;frameshift=0;busco=-,-;	Hspa12a	heat shock 70 kDa protein 12A-like [Xiphophorus maculatus]";qcov=100.00;scov=100.00;seg=2.81;rep_cov=0.00;pfam=PF00012
chr-07	26968261	28706771	27414365	27633606	+	ID=g8400;cds=10;protein=XP_023192434.1;pro_len=875;align=1-875;cover=100.00;pid=97.14;start_c=1;stop_c=1;pre_stop=0;frameshift=0;busco=-,-;	HSPA12A	heat shock 70 kDa protein 12A-like isoform X1 [Xiphophorus couchianus]";qcov=100.00;scov=100.00;seg=7.31;rep_cov=26.03;pfam=PF00047,PF07686
chr-07	26968261	28706771	27615619	27748923	+	ID=g8406;cds=9;protein=XP_023192433.1;pro_len=789;align=30-789;cover=96.32;pid=73.95;start_c=1;stop_c=1;pre_stop=0;frameshift=0;busco=-,-;	HSPA12A	heat shock 70 kDa protein 12A-like isoform X3 [Xiphophorus maculatus]";qcov=98.69;scov=96.32;seg=3.79;rep_cov=14.27;pfam=PF00047,PF07686
chr-07	26968261	28706771	27962366	28103563	+	ID=g8425;cds=4;protein=XP_035995620.1;pro_len=372;align=1-370;cover=99.46;pid=65.14;start_c=1;stop_c=1;pre_stop=1;frameshift=0;busco=-,-;	Hspa12b	heat shock 70 kDa protein 12A-like [Xiphophorus couchianus]";qcov=100.00;scov=53.74;seg=0.00;rep_cov=0.00;pfam=PF00012
chr-07	26968261	28706771	27113565	27297284	-	ID=g8375;cds=4;protein=XP_008402397.1;pro_len=565;align=118-534;cover=73.81;pid=68.35;start_c=1;stop_c=1;pre_stop=0;frameshift=0;busco=-,-;	Hspa12a	heat shock 70 kDa protein 12A-like [Xiphophorus hellerii]";qcov=88.36;scov=65.48;seg=0.00;rep_cov=0.00;pfam=PF00012
chr-07	26968261	28706771	27180415	27450120	+	ID=g8383;cds=4;protein=XP_023192441.1;pro_len=421;align=1-421;cover=100.00;pid=95.01;start_c=1;stop_c=1;pre_stop=0;frameshift=0;busco=-,-;	HSPA12A	heat shock 70 kDa protein 12A-like isoform X2 [Xiphophorus maculatus]";qcov=100.00;scov=100.00;seg=0.00;rep_cov=0.00;pfam=PF00012
chr-07	26968261	28706771	27066734	27067592	-	ID=g8372;cds=4;protein=XP_023192408.1;pro_len=1196;align=1010-1196;cover=15.64;pid=97.86;start_c=0;stop_c=1;pre_stop=0;frameshift=0;busco=-,-;	-	interaptin-like [Xiphophorus couchianus]";qcov=100.00;scov=25.58;seg=0.00;rep_cov=0.00;pfam=-
chr-07	26968261	28706771	28619071	28629758	-	ID=g8441;cds=8;%evi=100;start_c=1;stop_c=1;busco=-,-;	ifnar1a	interferon alpha/beta receptor 1b-like isoform X1 [Xiphophorus couchianus]";qcov=100.00;scov=99.26;seg=5.72;rep_cov=2.81;pfam=PF01108,PF09294
chr-07	26968261	28706771	28643217	28655973	-	ID=g8443;cds=7;protein=XP_005798241.1;pro_len=280;align=1-280;cover=100.00;pid=94.29;start_c=1;stop_c=1;pre_stop=0;frameshift=0;busco=-,-;	ifnar2	interferon alpha/beta receptor 2-like isoform X1 [Xiphophorus couchianus]";qcov=100.00;scov=100.00;seg=10.36;rep_cov=0.00;pfam=PF01108,PF09294
chr-07	26968261	28706771	28661284	28673091	-	ID=g8444;cds=7;protein=XP_023192002.1;pro_len=463;align=1-463;cover=100.00;pid=94.17;start_c=1;stop_c=1;pre_stop=0;frameshift=0;busco=-,-;	Ifnar1	interferon alpha/beta receptor 2-like [Xiphophorus hellerii]";qcov=100.00;scov=100.00;seg=6.09;rep_cov=3.69;pfam=PF01108,PF09294
chr-07	26968261	28706771	28634382	28641687	-	ID=g8442;cds=7;protein=XP_023192031.1;pro_len=361;align=1-361;cover=100.00;pid=93.35;start_c=1;stop_c=1;pre_stop=1;frameshift=0;busco=-,-;	Il10rb	interleukin-10 receptor subunit beta-like [Xiphophorus maculatus]";qcov=100.00;scov=100.00;seg=6.39;rep_cov=0.00;pfam=PF01108,PF09294
chr-07	26968261	28706771	27121995	27122912	-	ID=g8376;cds=1;protein=XP_015796445.1;pro_len=280;align=1-257;cover=91.79;pid=56.42;start_c=1;stop_c=1;pre_stop=0;frameshift=0;busco=-,-;	pol	LOW QUALITY PROTEIN: uncharacterized protein LOC112845972 [Oreochromis niloticus]";qcov=99.02;scov=18.05;seg=12.46;rep_cov=0.00;pfam=PF00665
chr-07	26968261	28706771	27121995	27124775	-	ID=g8377;cds=1;protein=XP_015804847.1;pro_len=155;align=1-151;cover=97.42;pid=77.48;start_c=1;stop_c=1;pre_stop=0;frameshift=0;busco=-,-;	POL	LOW QUALITY PROTEIN: uncharacterized protein LOC115152659 [Salmo trutta]";qcov=99.78;scov=58.45;seg=5.51;rep_cov=4.21;pfam=PF00078,PF00665
chr-07	26968261	28706771	27386303	27387220	-	ID=g8396;cds=1;protein=XP_015796445.1;pro_len=280;align=1-257;cover=91.79;pid=56.42;start_c=1;stop_c=1;pre_stop=0;frameshift=0;busco=-,-;	pol	LOW QUALITY PROTEIN: uncharacterized protein LOC112845972 [Oreochromis niloticus]";qcov=99.02;scov=18.05;seg=12.46;rep_cov=0.00;pfam=PF00665
chr-07	26968261	28706771	27386303	27389083	-	ID=g8397;cds=1;protein=XP_015804847.1;pro_len=155;align=1-151;cover=97.42;pid=77.48;start_c=1;stop_c=1;pre_stop=0;frameshift=0;busco=-,-;	POL	LOW QUALITY PROTEIN: uncharacterized protein LOC115152659 [Salmo trutta]";qcov=99.78;scov=58.45;seg=5.51;rep_cov=4.21;pfam=PF00078,PF00665
chr-07	26968261	28706771	28029574	28030174	-	ID=g8429;cds=1;protein=XP_015797164.1;pro_len=160;align=1-148;cover=92.50;pid=48.65;start_c=1;stop_c=1;pre_stop=0;frameshift=1;busco=-,-;	PGBD4	LOW QUALITY PROTEIN: piggyBac transposable element-derived protein 4-like [Tachysurus fulvidraco]";qcov=100.00;scov=33.61;seg=0.00;rep_cov=0.00;pfam=PF13843
chr-07	26968261	28706771	28199400	28250908	+	ID=g8432;cds=35;protein=XP_023192921.1;pro_len=1733;align=1-1733;cover=100.00;pid=97.35;start_c=1;stop_c=1;pre_stop=0;frameshift=0;busco=-,-;	Mylk	myosin light chain kinase, smooth muscle isoform X1 [Xiphophorus maculatus]";qcov=99.42;scov=99.42;seg=8.66;rep_cov=4.09;pfam=PF00041,PF00069,PF07679
chr-07	26968261	28706771	28257837	28258799	+	ID=g8433;cds=1;protein=XP_023192931.1;pro_len=320;align=1-320;cover=100.00;pid=99.06;start_c=1;stop_c=1;pre_stop=0;frameshift=0;busco=-,-;	OR2AG2	olfactory receptor 10J4-like [Xiphophorus couchianus]";qcov=100.00;scov=100.00;seg=4.69;rep_cov=0.00;pfam=PF13853
chr-07	26968261	28706771	27710143	27716313	+	ID=g8412;cds=4;%evi=100;start_c=1;stop_c=1;busco=-,-;	VTCN1	PREDICTED: V-set domain-containing T-cell activation inhibitor 1-like [Poecilia reticulata]";qcov=99.29;scov=73.61;seg=6.05;rep_cov=81.56;pfam=PF07686
chr-07	26968261	28706771	27742567	27748923	+	ID=g8413;cds=6;protein=XP_008402402.1;pro_len=558;align=1-558;cover=100.00;pid=74.55;start_c=0;stop_c=1;pre_stop=0;frameshift=0;busco=-,-;	Hspa12b	PREDICTED: heat shock 70 kDa protein 12A-like [Poecilia reticulata]";qcov=99.29;scov=99.28;seg=0.00;rep_cov=2.01;pfam=-
chr-07	26968261	28706771	27786517	27786983	+	ID=g8414;cds=2;protein=XP_035995570.1;pro_len=151;align=1-117;cover=77.48;pid=66.67;start_c=0;stop_c=1;pre_stop=0;frameshift=0;busco=-,-;	Hspa12b	PREDICTED: uncharacterized protein LOC103131848 [Poecilia formosa]";qcov=100.00;scov=14.27;seg=0.00;rep_cov=0.00;pfam=-
chr-07	26968261	28706771	27798391	27799785	+	ID=g8415;cds=1;protein=XP_023202235.1;pro_len=322;align=1-322;cover=100.00;pid=94.10;start_c=1;stop_c=1;pre_stop=0;frameshift=0;busco=-,-;	-	PREDICTED: uncharacterized protein K02A2.6-like [Poecilia mexicana]";qcov=94.18;scov=33.33;seg=0.00;rep_cov=0.00;pfam=PF00665
chr-07	26968261	28706771	27947037	27948321	+	ID=g8422;cds=2;protein=XP_008401986.2;pro_len=225;align=1-225;cover=100.00;pid=86.67;start_c=0;stop_c=1;pre_stop=0;frameshift=0;busco=-,-;	HSPA12A	PREDICTED: heat shock 70 kDa protein 12A-like, partial [Poecilia reticulata]";qcov=100.00;scov=100.00;seg=0.00;rep_cov=0.00;pfam=PF00012
chr-07	26968261	28706771	27279095	27280558	-	ID=g8389;cds=1;protein=XP_036000414.1;pro_len=444;align=1-444;cover=100.00;pid=69.14;start_c=1;stop_c=1;pre_stop=1;frameshift=0;busco=-,-;	pol	PREDICTED: uncharacterized protein LOC103131762 [Poecilia formosa]";qcov=100.00;scov=39.98;seg=2.88;rep_cov=0.00;pfam=PF00075,PF00665
chr-07	26968261	28706771	27960092	28011206	+	ID=g8424;cds=2;protein=XP_035985722.1;pro_len=255;align=5-199;cover=76.47;pid=68.72;start_c=0;stop_c=1;pre_stop=0;frameshift=0;busco=-,-;	HSPA12B	PREDICTED: uncharacterized protein LOC106937991 [Poecilia latipinna]";qcov=85.12;scov=50.00;seg=0.00;rep_cov=17.15;pfam=PF07686
chr-07	26968261	28706771	26881128	27036370	+	ID=g8369;cds=232;protein=XP_017164859.1;pro_len=30034;align=1-30034;cover=100.00;pid=95.70;start_c=1;stop_c=1;pre_stop=0;frameshift=1;busco=-,-;	TTN	PREDICTED: titin-like [Poecilia latipinna]";qcov=99.82;scov=98.95;seg=4.68;rep_cov=28.91;pfam=PF00041,PF00069,PF07679,PF09042
chr-07	26968261	28706771	27858909	28093563	+	ID=g8418;cds=5;protein=XP_008402348.1;pro_len=339;align=1-339;cover=100.00;pid=80.53;start_c=1;stop_c=1;pre_stop=1;frameshift=0;busco=-,-;	HSPA12B	PREDICTED: heat shock 70 kDa protein 12A-like [Poecilia reticulata]";qcov=100.00;scov=100.00;seg=4.75;rep_cov=13.96;pfam=-
chr-07	26968261	28706771	27885584	27935824	+	ID=g8420;cds=2;protein=XP_035985722.1;pro_len=255;align=5-213;cover=81.96;pid=64.59;start_c=0;stop_c=1;pre_stop=1;frameshift=0;busco=-,-;	HSPA12B	PREDICTED: uncharacterized protein LOC106937991 [Poecilia latipinna]";qcov=100.00;scov=53.61;seg=0.00;rep_cov=18.68;pfam=PF07686
chr-07	26968261	28706771	27974887	28133318	+	ID=g8426;cds=3;protein=XP_015797898.1;pro_len=1065;align=4-924;cover=86.48;pid=60.37;start_c=1;stop_c=1;pre_stop=3;frameshift=0;busco=-,-;	pol	PREDICTED: uncharacterized protein LOC103131762 [Poecilia formosa]";qcov=90.26;scov=78.24;seg=2.93;rep_cov=12.43;pfam=PF00075,PF00078,PF00665
chr-07	26968261	28706771	28560928	28595661	-	ID=g8438;cds=35;protein=XP_023192096.1;pro_len=2177;align=1-2177;cover=100.00;pid=82.41;start_c=1;stop_c=1;pre_stop=0;frameshift=3;busco=-,-;	PARP4	protein mono-ADP-ribosyltransferase PARP4 isoform X1 [Xiphophorus couchianus]";qcov=100.00;scov=100.00;seg=16.53;rep_cov=8.23;pfam=PF00533,PF00644,PF08487,PF13768
chr-07	26968261	28706771	27134828	27136066	+	ID=g8378;cds=6;protein=XP_023193194.1;pro_len=308;align=122-302;cover=58.77;pid=76.24;start_c=1;stop_c=1;pre_stop=0;frameshift=0;busco=-,-;	-	putative leucine-rich repeat-containing protein DDB_G0290503 isoform X1 [Xiphophorus hellerii]";qcov=100.00;scov=21.55;seg=0.00;rep_cov=0.00;pfam=-
chr-07	26968261	28706771	27399159	27400397	+	ID=g8398;cds=6;protein=XP_023193194.1;pro_len=308;align=122-302;cover=58.77;pid=76.24;start_c=1;stop_c=1;pre_stop=0;frameshift=0;busco=-,-;	-	putative leucine-rich repeat-containing protein DDB_G0290503 isoform X1 [Xiphophorus hellerii]";qcov=100.00;scov=21.55;seg=0.00;rep_cov=0.00;pfam=-
chr-07	26968261	28706771	28275978	28287182	+	ID=g8435;cds=13;protein=XP_023192929.1;pro_len=614;align=1-614;cover=100.00;pid=97.72;start_c=1;stop_c=1;pre_stop=0;frameshift=0;busco=-,-;	Tspear	thrombospondin-type laminin G domain and EAR repeat-containing protein [Xiphophorus maculatus]";qcov=100.00;scov=100.00;seg=1.14;rep_cov=0.00;pfam=PF02210,PF03736
chr-07	26968261	28706771	28606062	28611515	-	ID=g8440;cds=7;protein=XP_005798212.2;pro_len=334;align=1-334;cover=100.00;pid=93.41;start_c=1;stop_c=1;pre_stop=1;frameshift=0;busco=-,-;	-	tissue factor-like [Xiphophorus couchianus]";qcov=96.13;scov=100.00;seg=11.31;rep_cov=1.08;pfam=PF09294
chr-07	26968261	28706771	27031024	27036370	+	ID=g8370;cds=2;protein=NP_001273740.1;pro_len=238;align=60-238;cover=75.21;pid=31.84;start_c=1;stop_c=1;pre_stop=0;frameshift=0;busco=-,-;	Ttn	titin-like isoform X5 [Xiphophorus couchianus]";qcov=93.51;scov=0.62;seg=0.00;rep_cov=0.00;pfam=PF07679
chr-07	26968261	28706771	28601191	28603093	-	ID=g8439;cds=6;protein=XP_005798213.1;pro_len=159;align=1-159;cover=100.00;pid=96.86;start_c=1;stop_c=1;pre_stop=0;frameshift=0;busco=-,-;	TMEM50B	transmembrane protein 50B [Xiphophorus maculatus]";qcov=100.00;scov=100.00;seg=9.43;rep_cov=0.00;pfam=PF05255
chr-07	26968261	28706771	27333620	27336678	+	ID=g8390;cds=6;protein=XP_008402347.2;pro_len=323;align=101-323;cover=69.04;pid=82.51;start_c=0;stop_c=1;pre_stop=0;frameshift=0;busco=-,-;	-	trichohyalin-like isoform X1 [Xiphophorus hellerii]";qcov=94.17;scov=31.07;seg=0.00;rep_cov=0.00;pfam=-
chr-07	26968261	28706771	27098433	27103920	+	ID=g8373;cds=9;protein=XP_023192328.1;pro_len=359;align=84-359;cover=76.88;pid=91.30;start_c=0;stop_c=1;pre_stop=0;frameshift=0;busco=-,-;	-	trichohyalin-like isoform X1 [Xiphophorus hellerii]";qcov=76.09;scov=31.07;seg=0.00;rep_cov=0.00;pfam=-
chr-07	26968261	28706771	27489835	27495451	+	ID=g8401;cds=10;protein=XP_023192328.1;pro_len=359;align=84-359;cover=76.88;pid=91.30;start_c=1;stop_c=1;pre_stop=0;frameshift=0;busco=-,-;	-	trichohyalin-like isoform X1 [Xiphophorus hellerii]";qcov=72.92;scov=31.07;seg=0.00;rep_cov=0.00;pfam=-
chr-07	26968261	28706771	28289026	28307522	+	ID=g8436;cds=26;%evi=100;start_c=1;stop_c=1;busco=-,-;	CEP250	trichohyalin-like isoform X1 [Xiphophorus couchianus]";qcov=28.49;scov=28.44;seg=33.68;rep_cov=11.29;pfam=PF15035
chr-07	26968261	28706771	28260268	28266454	+	ID=g8434;cds=6;%evi=100;start_c=1;stop_c=1;busco=-,-;	UBE2G2	ubiquitin-conjugating enzyme E2 G2 isoform X1 [Xiphophorus couchianus]";qcov=100.00;scov=100.00;seg=0.00;rep_cov=0.00;pfam=PF00179
chr-07	26968261	28706771	27190991	27195061	+	ID=g8384;cds=4;protein=XP_023200431.1;pro_len=389;align=1-389;cover=100.00;pid=97.43;start_c=1;stop_c=1;pre_stop=1;frameshift=0;busco=-,-;	-	uncharacterized protein LOC111610438 [Xiphophorus maculatus]";qcov=100.00;scov=100.00;seg=9.79;rep_cov=0.00;pfam=-
chr-07	26968261	28706771	27918704	27922764	+	ID=g8421;cds=5;protein=XP_008402399.1;pro_len=314;align=1-314;cover=100.00;pid=86.62;start_c=1;stop_c=1;pre_stop=0;frameshift=0;busco=-,-;	HSPA12B	uncharacterized protein LOC116723453 isoform X1 [Xiphophorus hellerii]";qcov=88.86;scov=24.00;seg=11.42;rep_cov=11.20;pfam=-
chr-07	26968261	28706771	28017588	28023269	+	ID=g8427;cds=1;protein=XP_036001054.1;pro_len=1952;align=1-1952;cover=100.00;pid=67.11;start_c=1;stop_c=1;pre_stop=0;frameshift=0;busco=-,-;	-	uncharacterized protein LOC114137071 [Xiphophorus couchianus]";qcov=95.25;scov=100.00;seg=4.23;rep_cov=0.00;pfam=PF00078,PF05380
chr-07	26968261	28706771	28026863	28027606	-	ID=g8428;cds=2;protein=XP_035986170.1;pro_len=623;align=1-160;cover=25.68;pid=63.75;start_c=1;stop_c=1;pre_stop=0;frameshift=0;busco=-,-;	-	uncharacterized protein LOC116730540 [Xiphophorus hellerii]";qcov=76.34;scov=22.85;seg=13.39;rep_cov=0.00;pfam=-
chr-07	26968261	28706771	28073946	28078006	+	ID=g8430;cds=5;protein=XP_008402399.1;pro_len=314;align=1-314;cover=100.00;pid=86.62;start_c=1;stop_c=1;pre_stop=0;frameshift=0;busco=-,-;	HSPA12B	uncharacterized protein LOC116723453 isoform X1 [Xiphophorus hellerii]";qcov=88.86;scov=24.00;seg=11.42;rep_cov=11.20;pfam=-
chr-07	26968261	28706771	28706563	28707240	-	ID=g8446;cds=1;protein=XP_023193344.1;pro_len=225;align=1-225;cover=100.00;pid=97.78;start_c=1;stop_c=1;pre_stop=0;frameshift=0;busco=-,-;	4932438H23Rik	uncharacterized protein C21orf62 homolog [Xiphophorus hellerii]";qcov=100.00;scov=100.00;seg=13.78;rep_cov=0.15;pfam=PF15137
chr-07	26968261	28706771	27655047	27659372	-	ID=g8409;cds=9;protein=XP_023193194.1;pro_len=308;align=1-308;cover=100.00;pid=96.10;start_c=1;stop_c=1;pre_stop=0;frameshift=0;busco=-,-;	-	uncharacterized protein LOC111609353 isoform X1 [Xiphophorus maculatus]";qcov=100.00;scov=100.00;seg=0.00;rep_cov=0.00;pfam=-
chr-07	26968261	28706771	27852987	28194288	+	ID=g8417;cds=12;protein=XP_023192431.1;pro_len=941;align=1-941;cover=100.00;pid=90.22;start_c=1;stop_c=1;pre_stop=0;frameshift=0;busco=-,-;	Hspa12b	uncharacterized protein LOC111609290 isoform X1 [Xiphophorus maculatus]";qcov=100.00;scov=100.00;seg=1.49;rep_cov=24.47;pfam=PF07686
chr-07	26968261	28706771	27594575	27595586	-	ID=g8403;cds=3;protein=XP_035993649.1;pro_len=278;align=1-277;cover=99.64;pid=93.86;start_c=1;stop_c=1;pre_stop=0;frameshift=1;busco=-,-;	ZBED1	zinc finger BED domain-containing protein 1-like [Xiphophorus hellerii]";qcov=87.41;scov=48.99;seg=0.00;rep_cov=0.00;pfam=-
chr-07	26968261	28706771	27594877	27595778	-	ID=g8404;cds=3;protein=XP_035988270.1;pro_len=226;align=1-226;cover=100.00;pid=94.25;start_c=1;stop_c=1;pre_stop=0;frameshift=1;busco=-,-;	ZBED1	zinc finger BED domain-containing protein 1-like [Xiphophorus hellerii]";qcov=69.60;scov=32.26;seg=0.00;rep_cov=0.00;pfam=-
chr-07	26968261	28706771	27594877	27595778	-	ID=g8405;cds=3;protein=XP_035988270.1;pro_len=226;align=1-226;cover=100.00;pid=92.92;start_c=1;stop_c=1;pre_stop=0;frameshift=1;busco=-,-;	ZBED1	zinc finger BED domain-containing protein 1-like [Xiphophorus hellerii]";qcov=70.48;scov=32.46;seg=0.00;rep_cov=0.00;pfam=-
chr-08	22665821	23774316	23473696	23529868	+	ID=g9341;cds=27;protein=XP_008421636.1;pro_len=1116;align=1-1116;cover=100.00;pid=94.71;start_c=1;stop_c=1;pre_stop=0;frameshift=0;busco=-,-;	AP3B1	AP-3 complex subunit beta-1 isoform X1 [Xiphophorus couchianus]";qcov=100.00;scov=100.00;seg=13.57;rep_cov=3.29;pfam=PF01602,PF14796
chr-08	22665821	23774316	23362624	23384142	+	ID=g9338;cds=8;protein=XP_005802532.1;pro_len=523;align=1-523;cover=100.00;pid=97.51;start_c=1;stop_c=1;pre_stop=0;frameshift=0;busco=-,-;	ARSB	arylsulfatase B [Xiphophorus couchianus]";qcov=100.00;scov=100.00;seg=0.00;rep_cov=0.00;pfam=PF00884
chr-08	22665821	23774316	23333484	23339900	-	ID=g9336;cds=8;%evi=93.3;start_c=1;stop_c=1;busco=-,-;	bhmt	betaine--homocysteine S-methyltransferase 1-like [Xiphophorus couchianus]";qcov=99.75;scov=99.75;seg=0.00;rep_cov=0.00;pfam=PF02574
chr-08	22665821	23774316	23274633	23277259	-	ID=g9333;cds=2;protein=XP_023193621.1;pro_len=789;align=1-789;cover=100.00;pid=97.47;start_c=1;stop_c=1;pre_stop=0;frameshift=0;busco=-,-;	CMYA5	cardiomyopathy-associated protein 5 [Xiphophorus couchianus]";qcov=100.00;scov=100.00;seg=3.68;rep_cov=0.00;pfam=-
chr-08	22665821	23774316	23714461	23715381	+	ID=g9350;cds=1;protein=XP_014325521.1;pro_len=306;align=1-306;cover=100.00;pid=99.35;start_c=1;stop_c=1;pre_stop=0;frameshift=0;busco=ray,-;	ch25hl2	cholesterol 25-hydroxylase-like protein 2 [Xiphophorus maculatus]";qcov=100.00;scov=100.00;seg=5.56;rep_cov=0.00;pfam=PF04116
chr-08	22665821	23774316	23689218	23694137	+	ID=g9348;cds=7;protein=XP_005802504.1;pro_len=323;align=1-323;cover=100.00;pid=97.52;start_c=1;stop_c=1;pre_stop=0;frameshift=0;busco=-,-;	CRHBP	corticotropin-releasing factor-binding protein [Xiphophorus hellerii]";qcov=100.00;scov=100.00;seg=5.57;rep_cov=0.00;pfam=PF05428
chr-08	22665821	23774316	23343516	23361531	+	ID=g9337;cds=16;protein=XP_005802531.1;pro_len=870;align=1-870;cover=100.00;pid=97.47;start_c=1;stop_c=1;pre_stop=0;frameshift=0;busco=-,-;	DMGDH	dimethylglycine dehydrogenase, mitochondrial isoform X1 [Xiphophorus hellerii]";qcov=100.00;scov=100.00;seg=3.45;rep_cov=0.00;pfam=PF01266,PF01571,PF08669,PF16350
chr-08	22665821	23774316	23265982	23268507	-	ID=g9332;cds=6;protein=XP_005802528.1;pro_len=285;align=1-285;cover=100.00;pid=98.95;start_c=1;stop_c=1;pre_stop=0;frameshift=0;busco=ray,-;	DTWD2	DTW domain-containing protein 2 [Xiphophorus maculatus]";qcov=100.00;scov=100.00;seg=0.00;rep_cov=0.00;pfam=PF03942
chr-08	22665821	23774316	22752832	22782389	+	ID=g9320;cds=25;protein=XP_023194535.1;pro_len=1376;align=1-1376;cover=100.00;pid=98.40;start_c=1;stop_c=1;pre_stop=0;frameshift=0;busco=ray,vert;	Erbin	erbin isoform X3 [Xiphophorus couchianus]";qcov=100.00;scov=100.00;seg=9.01;rep_cov=0.00;pfam=PF00595,PF13855
chr-08	22665821	23774316	23110669	23120586	-	ID=g9328;cds=14;%evi=100;start_c=1;stop_c=1;busco=-,-;	GRAMD2B	GRAM domain-containing protein 2B-like isoform X1 [Xiphophorus hellerii]";qcov=100.00;scov=100.00;seg=5.37;rep_cov=0.00;pfam=PF02893
chr-08	22665821	23774316	23633592	23664129	-	ID=g9347;cds=22;%evi=100;start_c=1;stop_c=1;busco=-,-;	PDE8B	high affinity cAMP-specific and IBMX-insensitive 3',5'-cyclic phosphodiesterase 8B isoform X3 [Xiphophorus maculatus]";qcov=100.00;scov=100.00;seg=2.04;rep_cov=0.00;pfam=PF00233,PF13426
chr-08	22665821	23774316	23604291	23605346	+	ID=g9344;cds=3;protein=XP_008401856.2;pro_len=159;align=1-148;cover=93.08;pid=74.32;start_c=1;stop_c=1;pre_stop=0;frameshift=0;busco=-,-;	OTP	homeobox protein orthopedia isoform X2 [Cottoperca gobio]";qcov=92.50;scov=46.73;seg=33.12;rep_cov=15.11;pfam=PF00046
chr-08	22665821	23774316	23604291	23608565	+	ID=g9345;cds=3;protein=XP_005802500.1;pro_len=344;align=1-344;cover=100.00;pid=98.26;start_c=1;stop_c=1;pre_stop=0;frameshift=0;busco=-,-;	otpb	homeobox protein orthopedia isoform X1 [Xiphophorus hellerii]";qcov=100.00;scov=100.00;seg=27.70;rep_cov=8.04;pfam=PF00046,PF03826
chr-08	22665821	23774316	23280356	23301201	+	ID=g9334;cds=9;%evi=94.1;start_c=1;stop_c=1;busco=-,-;	HOMER1	homer protein homolog 1 isoform X2 [Xiphophorus couchianus]";qcov=100.00;scov=100.00;seg=11.52;rep_cov=3.55;pfam=PF00568
chr-08	22665821	23774316	22800779	22811091	-	ID=g9322;cds=16;protein=XP_023194627.1;pro_len=754;align=1-754;cover=100.00;pid=95.49;start_c=1;stop_c=1;pre_stop=0;frameshift=0;busco=-,-;	Lifr	interleukin-31 receptor subunit alpha-like [Xiphophorus couchianus]";qcov=100.00;scov=100.00;seg=4.24;rep_cov=0.97;pfam=PF00041
chr-08	22665821	23774316	23305355	23328331	-	ID=g9335;cds=10;protein=XP_014325519.1;pro_len=904;align=1-904;cover=100.00;pid=99.00;start_c=1;stop_c=1;pre_stop=0;frameshift=0;busco=-,-;	jmy	junction-mediating and #NAME? protein [Xiphophorus hellerii]";qcov=100.00;scov=100.00;seg=10.15;rep_cov=3.38;pfam=PF15871,PF15920
chr-08	22665821	23774316	23431279	23439200	+	ID=g9339;cds=2;protein=XP_005802497.1;pro_len=224;align=1-224;cover=100.00;pid=99.55;start_c=1;stop_c=1;pre_stop=0;frameshift=0;busco=-,-;	lhfpl2a	LHFPL tetraspan subfamily member 2 protein [Xiphophorus maculatus]";qcov=100.00;scov=100.00;seg=0.00;rep_cov=0.00;pfam=PF10242
chr-08	22665821	23774316	22819367	22825701	+	ID=g9323;cds=8;%evi=100;start_c=1;stop_c=1;busco=-,-;	tcf7l1a	LOW QUALITY PROTEIN: uncharacterized protein LOC116724931 [Xiphophorus hellerii]";qcov=85.17;scov=88.41;seg=15.17;rep_cov=6.77;pfam=PF00505
chr-08	22665821	23774316	22673108	22677312	-	ID=g9316;cds=5;protein=XP_023194473.1;pro_len=412;align=1-412;cover=100.00;pid=92.96;start_c=1;stop_c=1;pre_stop=0;frameshift=0;busco=-,-;	Tcf7	lymphoid enhancer-binding factor 1-like [Xiphophorus maculatus]";qcov=98.31;scov=100.00;seg=15.90;rep_cov=2.96;pfam=PF00505
chr-08	22665821	23774316	22829946	22930443	+	ID=g9324;cds=30;protein=XP_023193759.1;pro_len=2469;align=1-2469;cover=100.00;pid=97.85;start_c=1;stop_c=1;pre_stop=0;frameshift=0;busco=-,-;	MAST4	microtubule-associated serine/threonine-protein kinase 4 isoform X10 [Xiphophorus couchianus]";qcov=100.00;scov=100.00;seg=13.68;rep_cov=0.35;pfam=PF00069,PF00595,PF08926
chr-08	22665821	23774316	23256739	23264943	-	ID=g9331;cds=12;protein=XP_005802495.2;pro_len=386;align=1-386;cover=100.00;pid=98.19;start_c=1;stop_c=1;pre_stop=0;frameshift=0;busco=-,-;	TIA1	nucleolysin TIA-1-like isoform X1 [Xiphophorus maculatus]";qcov=100.00;scov=100.00;seg=0.00;rep_cov=0.00;pfam=PF00076
chr-08	22665821	23774316	22982307	23002093	+	ID=g9325;cds=14;protein=XP_005802490.1;pro_len=727;align=1-727;cover=100.00;pid=98.07;start_c=1;stop_c=1;pre_stop=0;frameshift=0;busco=ray,-;	PIK3R1	phosphatidylinositol 3-kinase regulatory subunit alpha isoform X1 [Xiphophorus maculatus]";qcov=100.00;scov=100.00;seg=3.71;rep_cov=0.00;pfam=PF00017,PF00620,PF16454
chr-08	22665821	23774316	22667802	22671896	-	ID=g9315;cds=3;protein=XP_008421719.1;pro_len=705;align=1-705;cover=100.00;pid=86.81;start_c=1;stop_c=1;pre_stop=0;frameshift=1;busco=-,-;	-	PREDICTED: uncharacterized protein LOC103473337 [Poecilia reticulata]";qcov=98.88;scov=100.00;seg=11.66;rep_cov=0.00;pfam=-
chr-08	22665821	23774316	23705736	23711999	-	ID=g9349;cds=4;protein=XP_023194369.1;pro_len=141;align=1-141;cover=100.00;pid=97.87;start_c=1;stop_c=1;pre_stop=0;frameshift=0;busco=ray,-;	s100a1	protein S100-Z [Xiphophorus maculatus]";qcov=100.00;scov=100.00;seg=8.51;rep_cov=0.00;pfam=PF01023
chr-08	22665821	23774316	23719798	23722342	-	ID=g9351;cds=2;protein=XP_005802505.1;pro_len=381;align=1-381;cover=100.00;pid=97.90;start_c=1;stop_c=1;pre_stop=0;frameshift=0;busco=-,-;	F2RL1	proteinase-activated receptor 2 [Xiphophorus maculatus]";qcov=100.00;scov=100.00;seg=10.24;rep_cov=0.00;pfam=PF00001
chr-08	22665821	23774316	23726632	23729124	-	ID=g9352;cds=2;%evi=100;start_c=1;stop_c=1;busco=-,-;	F2rl1	proteinase-activated receptor 2-like isoform X1 [Xiphophorus couchianus]";qcov=100.00;scov=100.00;seg=3.87;rep_cov=0.00;pfam=PF00001
chr-08	22665821	23774316	23730908	23733849	-	ID=g9353;cds=2;protein=XP_005802537.2;pro_len=440;align=1-440;cover=100.00;pid=97.73;start_c=1;stop_c=1;pre_stop=0;frameshift=0;busco=-,-;	F2R	proteinase-activated receptor 1-like [Xiphophorus couchianus]";qcov=100.00;scov=91.82;seg=2.05;rep_cov=0.00;pfam=PF00001
chr-08	22665821	23774316	23749913	23752437	+	ID=g9354;cds=2;protein=XP_005802538.2;pro_len=369;align=1-369;cover=100.00;pid=97.56;start_c=1;stop_c=1;pre_stop=0;frameshift=0;busco=-,-;	F2RL2	proteinase-activated receptor 3-like [Xiphophorus maculatus]";qcov=100.00;scov=100.00;seg=4.34;rep_cov=0.00;pfam=PF00001
chr-08	22665821	23774316	23445896	23457009	-	ID=g9340;cds=9;protein=XP_008421639.1;pro_len=337;align=1-337;cover=100.00;pid=94.66;start_c=1;stop_c=1;pre_stop=0;frameshift=0;busco=-,-;	SCAMP1	secretory carrier-associated membrane protein 1 isoform X1 [Xiphophorus couchianus]";qcov=100.00;scov=100.00;seg=13.95;rep_cov=0.00;pfam=PF04144
chr-08	22665821	23774316	22695511	22701580	-	ID=g9318;cds=10;protein=XP_023193810.1;pro_len=306;align=1-306;cover=100.00;pid=98.04;start_c=1;stop_c=1;pre_stop=0;frameshift=0;busco=ray,-;	SGTB	small glutamine-rich tetratricopeptide repeat-containing protein beta [Xiphophorus maculatus]";qcov=100.00;scov=100.00;seg=3.27;rep_cov=0.98;pfam=PF00515,PF16546
chr-08	22665821	23774316	22786509	22797318	+	ID=g9321;cds=11;%evi=100;start_c=1;stop_c=1;busco=-,vert;	SREK1	splicing regulatory glutamine/lysine-rich protein 1 isoform X2 [Xiphophorus couchianus]";qcov=100.00;scov=100.00;seg=35.41;rep_cov=0.00;pfam=PF00076
chr-08	22665821	23774316	23761650	23799097	-	ID=g9355;cds=12;protein=XP_005802506.1;pro_len=731;align=1-731;cover=100.00;pid=98.36;start_c=1;stop_c=1;pre_stop=0;frameshift=0;busco=-,-;	Sv2c	synaptic vesicle glycoprotein 2C-like isoform X1 [Xiphophorus hellerii]";qcov=100.00;scov=100.00;seg=3.01;rep_cov=0.00;pfam=PF00083,PF07690,PF13599
chr-08	22665821	23774316	23027623	23061998	-	ID=g9326;cds=28;protein=XP_014325515.1;pro_len=2372;align=1-2372;cover=100.00;pid=98.02;start_c=1;stop_c=1;pre_stop=0;frameshift=0;busco=-,-;	TNC	tenascin-like isoform X1 [Xiphophorus maculatus]";qcov=100.00;scov=100.00;seg=3.41;rep_cov=0.00;pfam=PF00041,PF00147,PF07974
chr-08	22665821	23774316	22704070	22723367	+	ID=g9319;cds=13;protein=XP_023193805.1;pro_len=703;align=1-703;cover=100.00;pid=97.72;start_c=1;stop_c=1;pre_stop=0;frameshift=0;busco=-,-;	NLN	thimet oligopeptidase-like isoform X1 [Xiphophorus couchianus]";qcov=100.00;scov=100.00;seg=0.00;rep_cov=0.00;pfam=PF01432
chr-08	22665821	23774316	23096655	23106450	-	ID=g9327;cds=10;protein=XP_023194530.1;pro_len=597;align=1-597;cover=100.00;pid=99.33;start_c=1;stop_c=1;pre_stop=0;frameshift=0;busco=-,-;	TRAF2	TNF receptor-associated factor 2-like [Xiphophorus couchianus]";qcov=100.00;scov=100.00;seg=10.74;rep_cov=4.30;pfam=PF02176,PF16673
chr-08	22665821	23774316	22682144	22693703	+	ID=g9317;cds=12;protein=XP_023193809.1;pro_len=411;align=1-411;cover=100.00;pid=98.54;start_c=1;stop_c=1;pre_stop=0;frameshift=0;busco=ray,vert;	trappc13	trafficking protein particle complex subunit 13 isoform X2 [Xiphophorus maculatus]";qcov=100.00;scov=100.00;seg=2.92;rep_cov=0.00;pfam=PF06159
chr-08	22665821	23774316	23586227	23595471	+	ID=g9343;cds=4;%evi=100;start_c=1;stop_c=1;busco=-,-;	TBCA	tubulin-specific chaperone A [Xiphophorus maculatus]";qcov=100.00;scov=100.00;seg=0.00;rep_cov=0.00;pfam=PF02970
chr-08	22665821	23774316	23245749	23251632	-	ID=g9330;cds=8;protein=XP_014325520.1;pro_len=633;align=1-633;cover=100.00;pid=98.10;start_c=1;stop_c=1;pre_stop=0;frameshift=0;busco=-,-;	LOC102125631//C13H2orf42	uncharacterized protein C2orf42 homolog isoform X1 [Xiphophorus couchianus]";qcov=100.00;scov=100.00;seg=5.85;rep_cov=0.00;pfam=PF14952
chr-08	22665821	23774316	23620635	23629170	+	ID=g9346;cds=13;protein=XP_005802502.1;pro_len=447;align=1-447;cover=100.00;pid=96.20;start_c=1;stop_c=1;pre_stop=0;frameshift=0;busco=ray,vert;	WDR41	WD repeat-containing protein 41 [Xiphophorus hellerii]";qcov=100.00;scov=100.00;seg=2.24;rep_cov=2.38;pfam=PF00400
chr-08	22665821	23774316	23136376	23139809	-	ID=g9329;cds=2;protein=XP_005802526.1;pro_len=588;align=1-588;cover=100.00;pid=99.15;start_c=1;stop_c=1;pre_stop=0;frameshift=0;busco=-,-;	znf703	zinc finger protein 703-like [Xiphophorus hellerii]";qcov=100.00;scov=100.00;seg=29.59;rep_cov=0.00;pfam=PF12402
chr-08	24009139	24495396	24120741	24192457	-	ID=g9367;cds=25;protein=XP_023194322.1;pro_len=1232;align=1-1232;cover=100.00;pid=95.86;start_c=1;stop_c=1;pre_stop=0;frameshift=0;busco=-,-;	ADAMTS6	A disintegrin and metalloproteinase with thrombospondin motifs 6 isoform X2 [Xiphophorus maculatus]";qcov=98.14;scov=98.46;seg=3.16;rep_cov=0.00;pfam=PF00090,PF01421,PF01562,PF05986,PF08686
chr-08	24009139	24495396	24217132	24223761	-	ID=g9370;cds=10;protein=XP_005802515.1;pro_len=406;align=1-406;cover=100.00;pid=98.52;start_c=1;stop_c=1;pre_stop=0;frameshift=0;busco=ray,vert;	COPS4	COP9 signalosome complex subunit 4 [Xiphophorus maculatus]";qcov=100.00;scov=100.00;seg=0.00;rep_cov=0.00;pfam=PF01399
chr-08	24009139	24495396	24052506	24058370	+	ID=g9364;cds=11;protein=XP_005802511.2;pro_len=580;align=1-580;cover=100.00;pid=99.31;start_c=1;stop_c=1;pre_stop=0;frameshift=0;busco=ray,-;	Trim23	E3 ubiquitin-protein ligase TRIM23 isoform X1 [Xiphophorus maculatus]";qcov=100.00;scov=100.00;seg=0.86;rep_cov=0.00;pfam=PF00025,PF00643,PF14634
chr-08	24009139	24495396	24276344	24278745	-	ID=g9374;cds=6;protein=XP_005802516.1;pro_len=261;align=1-261;cover=100.00;pid=97.32;start_c=1;stop_c=1;pre_stop=0;frameshift=0;busco=ray,vert;	enoph1	enolase-phosphatase E1 [Xiphophorus couchianus]";qcov=100.00;scov=100.00;seg=0.00;rep_cov=0.00;pfam=PF00702
chr-08	24009139	24495396	24279787	24283090	+	ID=g9375;cds=7;protein=XP_005802518.1;pro_len=318;align=1-318;cover=100.00;pid=98.43;start_c=1;stop_c=1;pre_stop=0;frameshift=0;busco=-,-;	Hnrnpd	heterogeneous nuclear ribonucleoprotein D0 [Xiphophorus couchianus]";qcov=100.00;scov=100.00;seg=22.33;rep_cov=0.00;pfam=PF00076,PF08143
chr-08	24009139	24495396	24403881	24418695	+	ID=g9379;cds=21;protein=XP_014330656.1;pro_len=730;align=1-730;cover=100.00;pid=98.36;start_c=1;stop_c=1;pre_stop=0;frameshift=0;busco=-,vert;	KIF2A	kinesin-like protein KIF2A [Xiphophorus couchianus]";qcov=100.00;scov=100.00;seg=2.88;rep_cov=0.00;pfam=PF00225
chr-08	24009139	24495396	24426998	24464153	-	ID=g9380;cds=26;protein=XP_023194081.1;pro_len=1415;align=1-1415;cover=100.00;pid=97.53;start_c=1;stop_c=1;pre_stop=0;frameshift=0;busco=-,-;	PITPNM2	membrane-associated phosphatidylinositol transfer protein 2-like isoform X3 [Xiphophorus maculatus]";qcov=100.00;scov=100.00;seg=9.95;rep_cov=0.93;pfam=PF02121,PF02862
chr-08	24009139	24495396	24049433	24051795	-	ID=g9363;cds=4;protein=XP_005802508.1;pro_len=202;align=1-202;cover=100.00;pid=96.04;start_c=1;stop_c=1;pre_stop=0;frameshift=0;busco=-,-;	mzt2	mitotic-spindle organizing protein 2-like isoform X1 [Xiphophorus hellerii]";qcov=100.00;scov=100.00;seg=16.42;rep_cov=0.00;pfam=PF12926
chr-08	24009139	24495396	24069235	24104426	+	ID=g9366;cds=14;protein=XP_005802512.1;pro_len=473;align=1-473;cover=100.00;pid=98.73;start_c=1;stop_c=1;pre_stop=0;frameshift=0;busco=ray,-;	cwc27	peptidyl-prolyl cis-trans isomerase CWC27 homolog [Xiphophorus maculatus]";qcov=100.00;scov=100.00;seg=30.44;rep_cov=3.09;pfam=PF00160
chr-08	24009139	24495396	24059996	24068575	-	ID=g9365;cds=11;protein=XP_005802510.2;pro_len=632;align=1-632;cover=100.00;pid=99.05;start_c=1;stop_c=1;pre_stop=0;frameshift=0;busco=ray,vert;	PPWD1	peptidylprolyl isomerase domain and WD repeat-containing protein 1 [Xiphophorus maculatus]";qcov=100.00;scov=100.00;seg=2.37;rep_cov=2.05;pfam=PF00160,PF00400
chr-08	24009139	24495396	24211877	24213932	+	ID=g9369;cds=3;protein=XP_008421599.1;pro_len=104;align=1-104;cover=100.00;pid=84.62;start_c=1;stop_c=1;pre_stop=0;frameshift=0;busco=-,-;	PLAC8	placenta-specific gene 8 protein [Xiphophorus couchianus]";qcov=100.00;scov=100.00;seg=23.08;rep_cov=0.00;pfam=PF04749
chr-08	24009139	24495396	24226980	24237847	+	ID=g9371;cds=13;protein=XP_023194392.1;pro_len=796;align=1-796;cover=100.00;pid=98.12;start_c=1;stop_c=1;pre_stop=0;frameshift=0;busco=ray,vert;	lin54	protein lin-54 homolog isoform X1 [Xiphophorus couchianus]";qcov=100.00;scov=100.00;seg=16.88;rep_cov=0.00;pfam=PF03638
chr-08	24009139	24495396	24244129	24264851	+	ID=g9372;cds=27;protein=XP_023194098.1;pro_len=1356;align=1-1356;cover=100.00;pid=97.57;start_c=1;stop_c=1;pre_stop=0;frameshift=0;busco=-,-;	sec31a	protein transport protein Sec31A isoform X1 [Xiphophorus maculatus]";qcov=100.00;scov=100.00;seg=17.57;rep_cov=1.21;pfam=-
chr-08	24009139	24495396	24296947	24301333	+	ID=g9377;cds=9;%evi=100;start_c=1;stop_c=1;busco=-,-;	MAT2A	S-adenosylmethionine synthase-like [Xiphophorus maculatus]";qcov=100.00;scov=92.86;seg=3.33;rep_cov=0.00;pfam=PF00438,PF02772,PF02773
chr-08	24009139	24495396	24268419	24273031	+	ID=g9373;cds=7;protein=XP_023194404.1;pro_len=248;align=1-248;cover=100.00;pid=95.56;start_c=1;stop_c=1;pre_stop=0;frameshift=0;busco=-,vert;	TMEM150C	transmembrane protein 150C [Xiphophorus couchianus]";qcov=100.00;scov=100.00;seg=0.00;rep_cov=0.00;pfam=PF10277
chr-08	24009139	24495396	24039840	24042056	+	ID=g9361;cds=2;protein=XP_035985847.1;pro_len=696;align=3-696;cover=99.71;pid=33.43;start_c=1;stop_c=1;pre_stop=2;frameshift=1;busco=-,-;	-	uncharacterized protein LOC114136306 isoform X1 [Xiphophorus couchianus]";qcov=100.00;scov=97.31;seg=3.82;rep_cov=0.00;pfam=PF00632
chr-08	24009139	24495396	24040130	24041524	+	ID=g9362;cds=2;protein=XP_017208052.2;pro_len=521;align=26-472;cover=85.80;pid=46.98;start_c=0;stop_c=1;pre_stop=1;frameshift=0;busco=-,-;	-	uncharacterized protein LOC116717046 isoform X1 [Xiphophorus hellerii]";qcov=99.77;scov=65.49;seg=3.60;rep_cov=0.00;pfam=-
chr-08	24009139	24495396	24208347	24209678	-	ID=g9368;cds=1;protein=XP_023199712.1;pro_len=443;align=1-443;cover=100.00;pid=99.10;start_c=1;stop_c=1;pre_stop=0;frameshift=0;busco=-,-;	-	uncharacterized protein LOC111610319 [Xiphophorus maculatus]";qcov=100.00;scov=100.00;seg=0.00;rep_cov=0.00;pfam=-
chr-08	24009139	24495396	24285219	24291196	-	ID=g9376;cds=3;%evi=80;start_c=1;stop_c=1;busco=-,-;	VAMP8	vesicle-associated membrane protein 8-like [Xiphophorus hellerii]";qcov=100.00;scov=70.07;seg=17.48;rep_cov=0.00;pfam=PF00957
chr-08	24009139	24495396	24320425	24370268	+	ID=g9378;cds=14;protein=XP_023194147.1;pro_len=1132;align=1-1132;cover=100.00;pid=98.59;start_c=1;stop_c=1;pre_stop=0;frameshift=0;busco=-,-;	Zswim6	zinc finger SWIM domain-containing protein 6-like [Xiphophorus maculatus]";qcov=100.00;scov=100.00;seg=2.74;rep_cov=0.94;pfam=-
chr-08	24706382	25688928	25647470	25669317	+	ID=g9438;cds=22;protein=XP_005806934.1;pro_len=1022;align=1-1022;cover=100.00;pid=98.34;start_c=1;stop_c=1;pre_stop=0;frameshift=0;busco=-,-;	ogdh	2-oxoglutarate dehydrogenase, mitochondrial isoform X1 [Xiphophorus maculatus]";qcov=100.00;scov=100.00;seg=2.25;rep_cov=0.00;pfam=PF00676,PF02779,PF16078,PF16870
chr-08	24706382	25688928	25571794	25574105	-	ID=g9435;cds=4;protein=XP_005806916.1;pro_len=171;align=1-171;cover=100.00;pid=97.08;start_c=1;stop_c=1;pre_stop=0;frameshift=0;busco=ray,-;	mrps24	28S ribosomal protein S24, mitochondrial [Xiphophorus hellerii]";qcov=100.00;scov=100.00;seg=0.00;rep_cov=0.00;pfam=PF14955
chr-08	24706382	25688928	25057063	25058655	+	ID=g9409;cds=1;protein=XP_005812085.2;pro_len=530;align=1-529;cover=99.81;pid=98.49;start_c=1;stop_c=1;pre_stop=0;frameshift=0;busco=-,-;	ankrd34b	ankyrin repeat domain-containing protein 34B-like [Xiphophorus hellerii]";qcov=100.00;scov=100.00;seg=4.53;rep_cov=0.00;pfam=PF12796
chr-08	24706382	25688928	24714385	24721703	-	ID=g9395;cds=14;protein=XP_005815598.1;pro_len=588;align=1-588;cover=100.00;pid=97.79;start_c=1;stop_c=1;pre_stop=0;frameshift=0;busco=-,-;	ddx55	ATP-dependent RNA helicase DDX55 [Xiphophorus maculatus]";qcov=100.00;scov=100.00;seg=5.10;rep_cov=0.00;pfam=PF00270,PF00271,PF13959
chr-08	24706382	25688928	24999809	25015297	+	ID=g9405;cds=13;protein=XP_005815131.2;pro_len=590;align=1-590;cover=100.00;pid=97.80;start_c=1;stop_c=1;pre_stop=0;frameshift=0;busco=ray,vert;	Brap	BRCA1-associated protein [Xiphophorus couchianus]";qcov=100.00;scov=100.00;seg=11.53;rep_cov=0.00;pfam=PF02148,PF07576,PF13639
chr-08	24706382	25688928	25582663	25636428	+	ID=g9437;cds=18;protein=XP_035996502.1;pro_len=543;align=21-543;cover=96.32;pid=93.31;start_c=1;stop_c=1;pre_stop=1;frameshift=0;busco=-,-;	Camk2b	calcium/calmodulin-dependent protein kinase type II subunit beta isoform X2 [Fundulus heteroclitus]";qcov=100.00;scov=100.00;seg=3.31;rep_cov=0.00;pfam=PF00069,PF08332
chr-08	24706382	25688928	24865391	24867347	-	ID=g9402;cds=5;protein=XP_017159121.1;pro_len=207;align=1-207;cover=100.00;pid=92.75;start_c=1;stop_c=1;pre_stop=0;frameshift=0;busco=-,-;	kmt5aa	cell wall protein DAN4-like [Xiphophorus maculatus]";qcov=83.41;scov=26.42;seg=0.00;rep_cov=0.00;pfam=PF00856
chr-08	24706382	25688928	25377815	25384690	+	ID=g9422;cds=9;protein=XP_005813120.1;pro_len=417;align=1-417;cover=100.00;pid=99.52;start_c=1;stop_c=1;pre_stop=0;frameshift=0;busco=-,-;	CKMT2	creatine kinase S-type, mitochondrial-like [Xiphophorus maculatus]";qcov=100.00;scov=100.00;seg=5.28;rep_cov=3.66;pfam=PF00217,PF02807
chr-08	24706382	25688928	25534377	25541566	-	ID=g9433;cds=11;protein=XP_023194085.1;pro_len=502;align=1-502;cover=100.00;pid=97.81;start_c=1;stop_c=1;pre_stop=0;frameshift=0;busco=-,vert;	Polm	DNA-directed DNA/RNA polymerase mu [Xiphophorus maculatus]";qcov=100.00;scov=100.00;seg=7.57;rep_cov=0.00;pfam=PF10391,PF14716,PF14791,PF14792
chr-08	24706382	25688928	24822572	24829050	+	ID=g9400;cds=7;protein=XP_023194515.1;pro_len=539;align=1-539;cover=100.00;pid=96.66;start_c=1;stop_c=1;pre_stop=0;frameshift=0;busco=-,-;	PLA2G3	group 3 secretory phospholipase A2-like [Xiphophorus maculatus]";qcov=100.00;scov=100.00;seg=5.19;rep_cov=2.28;pfam=PF05826
chr-08	24706382	25688928	25520257	25522986	-	ID=g9432;cds=3;protein=XP_005813122.2;pro_len=277;align=1-277;cover=100.00;pid=97.47;start_c=1;stop_c=1;pre_stop=0;frameshift=0;busco=-,-;	vent1	homeobox protein vent1-like [Xiphophorus couchianus]";qcov=100.00;scov=100.00;seg=28.11;rep_cov=4.14;pfam=PF00046
chr-08	24706382	25688928	25498770	25503219	+	ID=g9430;cds=6;%evi=81.8;start_c=1;stop_c=1;busco=-,-;	il1b	interleukin-1 beta-like isoform X1 [Xiphophorus couchianus]";qcov=100.00;scov=99.25;seg=0.00;rep_cov=0.00;pfam=PF00340
chr-08	24706382	25688928	25077478	25084548	-	ID=g9411;cds=7;protein=XP_014329174.1;pro_len=575;align=1-575;cover=100.00;pid=98.96;start_c=1;stop_c=1;pre_stop=0;frameshift=0;busco=-,-;	marveld2	MARVEL domain-containing protein 2 [Xiphophorus maculatus]";qcov=100.00;scov=100.00;seg=12.70;rep_cov=2.43;pfam=PF01284,PF07303
chr-08	24706382	25688928	25438792	25440450	+	ID=g9427;cds=2;protein=XP_009303978.1;pro_len=456;align=28-456;cover=94.08;pid=80.89;start_c=1;stop_c=1;pre_stop=0;frameshift=0;busco=-,-;	CNNM4	metal transporter CNNM4-like isoform X1 [Xiphophorus maculatus]";qcov=88.93;scov=51.83;seg=15.65;rep_cov=0.89;pfam=PF01595
chr-08	24706382	25688928	25438753	25457870	+	ID=g9426;cds=8;protein=XP_014329598.2;pro_len=955;align=1-955;cover=100.00;pid=98.74;start_c=1;stop_c=1;pre_stop=0;frameshift=0;busco=-,-;	CNNM4	metal transporter CNNM4-like isoform X1 [Xiphophorus maculatus]";qcov=100.00;scov=100.00;seg=10.59;rep_cov=2.93;pfam=PF00571,PF01595
chr-08	24706382	25688928	25554949	25568971	+	ID=g9434;cds=13;protein=XP_023194227.1;pro_len=520;align=1-520;cover=100.00;pid=98.85;start_c=1;stop_c=1;pre_stop=0;frameshift=0;busco=-,-;	GNS	N-acetylglucosamine-6-sulfatase-like [Xiphophorus couchianus]";qcov=93.27;scov=93.27;seg=8.46;rep_cov=4.29;pfam=PF00884
chr-08	24706382	25688928	24981770	24996907	+	ID=g9404;cds=24;%evi=100;start_c=1;stop_c=1;busco=ray,vert;	NAA25	N-alpha-acetyltransferase 25, NatB auxiliary subunit [Xiphophorus hellerii]";qcov=100.00;scov=100.00;seg=8.65;rep_cov=1.78;pfam=PF09797
chr-08	24706382	25688928	25148856	25152601	-	ID=g9414;cds=2;protein=XP_035987104.1;pro_len=439;align=1-439;cover=100.00;pid=51.03;start_c=1;stop_c=0;pre_stop=0;frameshift=0;busco=-,-;	-	neoverrucotoxin subunit alpha-like [Xiphophorus couchianus]";qcov=99.71;scov=99.57;seg=1.59;rep_cov=0.00;pfam=PF00041
chr-08	24706382	25688928	25575382	25579590	+	ID=g9436;cds=6;protein=XP_005806935.1;pro_len=367;align=1-367;cover=100.00;pid=98.64;start_c=1;stop_c=1;pre_stop=0;frameshift=0;busco=ray,-;	NUDCD3	nudC domain-containing protein 3 [Xiphophorus couchianus]";qcov=100.00;scov=100.00;seg=3.29;rep_cov=7.38;pfam=PF04969,PF14050
chr-08	24706382	25688928	25061065	25070516	-	ID=g9410;cds=8;protein=XP_023194439.1;pro_len=506;align=1-506;cover=100.00;pid=98.02;start_c=1;stop_c=1;pre_stop=0;frameshift=0;busco=-,-;	OCLN	occludin-like [Xiphophorus hellerii]";qcov=100.00;scov=100.00;seg=21.91;rep_cov=0.00;pfam=PF01284,PF07303
chr-08	24706382	25688928	24962809	24976377	+	ID=g9403;cds=10;protein=XP_023194332.1;pro_len=269;align=1-269;cover=100.00;pid=93.68;start_c=1;stop_c=1;pre_stop=0;frameshift=0;busco=-,-;	PITPNB	phosphatidylinositol transfer protein beta isoform-like [Xiphophorus maculatus]";qcov=100.00;scov=100.00;seg=3.61;rep_cov=0.00;pfam=PF02121
chr-08	24706382	25688928	25093630	25123471	-	ID=g9412;cds=54;%evi=98.1;start_c=1;stop_c=1;busco=-,-;	PI4KA	phosphatidylinositol 4-kinase alpha-like isoform X1 [Xiphophorus maculatus]";qcov=100.00;scov=100.00;seg=5.83;rep_cov=0.00;pfam=PF00454,PF00613
chr-08	24706382	25688928	25671577	25681439	-	ID=g9439;cds=15;protein=XP_023193936.1;pro_len=738;align=1-738;cover=100.00;pid=87.53;start_c=1;stop_c=1;pre_stop=0;frameshift=0;busco=-,-;	PARG	poly(ADP-ribose) glycohydrolase-like [Xiphophorus hellerii]";qcov=100.00;scov=100.00;seg=2.04;rep_cov=0.00;pfam=PF05028
chr-08	24706382	25688928	25474815	25487714	+	ID=g9429;cds=11;protein=XP_008421477.2;pro_len=838;align=1-838;cover=100.00;pid=94.51;start_c=1;stop_c=1;pre_stop=0;frameshift=1;busco=-,-;	CNNM3	PREDICTED: metal transporter CNNM3 isoform X1 [Poecilia reticulata]";qcov=100.00;scov=100.00;seg=5.23;rep_cov=1.66;pfam=PF01595
chr-08	24706382	25688928	24831892	24959552	+	ID=g9401;cds=34;protein=XP_017163480.1;pro_len=2650;align=1-2650;cover=100.00;pid=94.57;start_c=1;stop_c=1;pre_stop=1;frameshift=2;busco=-,-;	TTC28	PREDICTED: tetratricopeptide repeat protein 28-like isoform X2 [Poecilia reticulata]";qcov=100.00;scov=100.00;seg=10.45;rep_cov=0.79;pfam=PF12770,PF13176,PF13181,PF13424
chr-08	24706382	25688928	24798295	24812148	+	ID=g9399;cds=15;protein=XP_014329172.1;pro_len=577;align=1-577;cover=100.00;pid=97.57;start_c=1;stop_c=1;pre_stop=0;frameshift=0;busco=-,-;	Rph3a	rabphilin-3A-like [Xiphophorus couchianus]";qcov=100.00;scov=100.00;seg=9.12;rep_cov=0.00;pfam=PF00168,PF02318
chr-08	24706382	25688928	25340631	25373389	+	ID=g9421;cds=28;protein=XP_023194576.1;pro_len=1320;align=1-1320;cover=100.00;pid=98.03;start_c=1;stop_c=1;pre_stop=1;frameshift=0;busco=-,-;	rasgrf2	ras-specific guanine nucleotide-releasing factor 2-like isoform X2 [Xiphophorus couchianus]";qcov=100.00;scov=100.00;seg=6.39;rep_cov=1.83;pfam=PF00169,PF00617,PF00618,PF00621
chr-08	24706382	25688928	25423766	25435181	+	ID=g9425;cds=12;protein=XP_023193777.1;pro_len=404;align=1-404;cover=100.00;pid=97.52;start_c=1;stop_c=1;pre_stop=0;frameshift=0;busco=-,-;	SEC14L2	SEC14-like protein 2 [Xiphophorus couchianus]";qcov=100.00;scov=100.00;seg=0.00;rep_cov=0.00;pfam=PF00650
chr-08	24706382	25688928	25468476	25470289	-	ID=g9428;cds=2;protein=XP_023194068.1;pro_len=389;align=1-385;cover=98.97;pid=99.48;start_c=1;stop_c=1;pre_stop=0;frameshift=0;busco=-,-;	Neu3	sialidase-3-like [Xiphophorus maculatus]";qcov=98.97;scov=98.97;seg=0.00;rep_cov=0.00;pfam=PF13088
chr-08	24706382	25688928	25307160	25309405	+	ID=g9417;cds=2;protein=XP_023194469.1;pro_len=386;align=1-386;cover=100.00;pid=97.15;start_c=1;stop_c=1;pre_stop=0;frameshift=0;busco=-,-;	NEU3	sialidase-4-like [Xiphophorus hellerii]";qcov=100.00;scov=100.00;seg=0.00;rep_cov=0.00;pfam=PF13088
chr-08	24706382	25688928	25316910	25319320	+	ID=g9419;cds=2;protein=XP_005813128.1;pro_len=384;align=1-384;cover=100.00;pid=97.40;start_c=1;stop_c=1;pre_stop=0;frameshift=0;busco=-,-;	Neu3	sialidase-4-like [Xiphophorus hellerii]";qcov=100.00;scov=100.00;seg=0.00;rep_cov=0.00;pfam=PF13088
chr-08	24706382	25688928	25323395	25324652	+	ID=g9420;cds=2;protein=NP_001280066.1;pro_len=384;align=1-384;cover=100.00;pid=47.40;start_c=0;stop_c=1;pre_stop=0;frameshift=0;busco=-,-;	NEU3	sialidase-4-like [Xiphophorus hellerii]";qcov=98.13;scov=100.00;seg=0.00;rep_cov=0.00;pfam=PF13088
chr-08	24706382	25688928	25310878	25313689	+	ID=g9418;cds=2;protein=XP_023194514.1;pro_len=383;align=1-383;cover=100.00;pid=96.87;start_c=1;stop_c=1;pre_stop=0;frameshift=0;busco=-,-;	NEU3	sialidase-4-like [Xiphophorus hellerii]";qcov=100.00;scov=100.00;seg=0.00;rep_cov=0.00;pfam=PF13088
chr-08	24706382	25688928	25021167	25031007	+	ID=g9406;cds=3;%evi=80;start_c=1;stop_c=1;busco=-,-;	tor4a	torsin-4A isoform X1 [Xiphophorus couchianus]";qcov=100.00;scov=100.00;seg=8.14;rep_cov=4.49;pfam=PF06309
chr-08	24706382	25688928	25030123	25031007	+	ID=g9407;cds=2;protein=NP_001103331.1;pro_len=373;align=89-373;cover=76.41;pid=57.19;start_c=0;stop_c=1;pre_stop=0;frameshift=0;busco=-,-;	tor4a	torsin-4A isoform X1 [Xiphophorus maculatus]";qcov=98.59;scov=67.44;seg=5.63;rep_cov=3.98;pfam=PF06309
chr-08	24706382	25688928	25515541	25516449	-	ID=g9431;cds=1;protein=XP_005813117.2;pro_len=302;align=1-302;cover=100.00;pid=100.00;start_c=1;stop_c=1;pre_stop=0;frameshift=0;busco=-,-;	purb	transcriptional activator protein Pur-beta [Xiphophorus maculatus]";qcov=100.00;scov=100.00;seg=9.60;rep_cov=0.00;pfam=PF04845
chr-08	24706382	25688928	24709672	24714351	+	ID=g9394;cds=11;protein=XP_008421542.1;pro_len=302;align=3-302;cover=99.34;pid=98.00;start_c=1;stop_c=1;pre_stop=0;frameshift=0;busco=ray,vert;	Eif2b1	translation initiation factor eIF-2B subunit alpha isoform X2 [Xiphophorus couchianus]";qcov=89.35;scov=100.00;seg=3.85;rep_cov=0.00;pfam=PF01008
chr-08	24706382	25688928	24748291	24753190	-	ID=g9397;cds=5;protein=XP_023194456.1;pro_len=207;align=1-207;cover=100.00;pid=98.55;start_c=1;stop_c=1;pre_stop=0;frameshift=0;busco=-,-;	Tmed2	transmembrane emp24 domain-containing protein 2 isoform X1 [Xiphophorus maculatus]";qcov=100.00;scov=100.00;seg=5.80;rep_cov=0.00;pfam=PF01105
chr-08	24706382	25688928	25126091	25138006	-	ID=g9413;cds=9;%evi=100;start_c=1;stop_c=1;busco=-,-;	slc25a1b	tricarboxylate transport protein, mitochondrial-like [Xiphophorus maculatus]";qcov=100.00;scov=100.00;seg=21.14;rep_cov=0.00;pfam=PF00153
chr-08	24706382	25688928	24755285	24769389	+	ID=g9398;cds=15;protein=XP_023194582.1;pro_len=596;align=1-596;cover=100.00;pid=98.32;start_c=1;stop_c=1;pre_stop=0;frameshift=0;busco=-,-;	PTPN11	tyrosine-protein phosphatase non-receptor type 11 [Xiphophorus maculatus]";qcov=100.00;scov=100.00;seg=4.36;rep_cov=0.00;pfam=PF00017,PF00102
chr-08	24706382	25688928	25385847	25392071	-	ID=g9423;cds=4;protein=XP_005813118.1;pro_len=154;align=1-154;cover=100.00;pid=99.35;start_c=1;stop_c=1;pre_stop=0;frameshift=0;busco=-,-;	UBE2L3	ubiquitin-conjugating enzyme E2 L3-like isoform X1 [Xiphophorus maculatus]";qcov=100.00;scov=100.00;seg=9.74;rep_cov=0.00;pfam=PF00179
chr-08	24706382	25688928	24726473	24728740	+	ID=g9396;cds=7;protein=XP_023193001.1;pro_len=349;align=1-349;cover=100.00;pid=98.85;start_c=1;stop_c=1;pre_stop=0;frameshift=0;busco=-,-;	-	uncharacterized protein LOC114142362 isoform X1 [Xiphophorus couchianus]";qcov=100.00;scov=78.96;seg=0.00;rep_cov=0.00;pfam=-
chr-08	24706382	25688928	25170132	25175752	-	ID=g9415;cds=9;protein=XP_023194309.1;pro_len=971;align=1-970;cover=99.90;pid=95.98;start_c=1;stop_c=1;pre_stop=0;frameshift=0;busco=-,-;	HMGXB3	uncharacterized protein LOC111609528 isoform X1 [Xiphophorus maculatus]";qcov=100.00;scov=99.90;seg=1.13;rep_cov=6.93;pfam=-
chr-08	24706382	25688928	25298541	25302000	-	ID=g9416;cds=7;%evi=100;start_c=1;stop_c=1;busco=-,-;	C1qtnf3	uncharacterized protein LOC116723822 isoform X1 [Xiphophorus hellerii]";qcov=100.00;scov=100.00;seg=4.78;rep_cov=0.00;pfam=PF00386
chr-08	24706382	25688928	25037969	25048917	-	ID=g9408;cds=8;protein=XP_005812074.1;pro_len=281;align=1-281;cover=100.00;pid=98.58;start_c=1;stop_c=1;pre_stop=0;frameshift=0;busco=-,-;	VDAC3	voltage-dependent anion-selective channel protein 3-like isoform X2 [Xiphophorus maculatus]";qcov=100.00;scov=100.00;seg=4.63;rep_cov=0.00;pfam=PF01459
chr-08	24706382	25688928	25396544	25417324	+	ID=g9424;cds=17;protein=XP_023193941.1;pro_len=1395;align=1-1395;cover=100.00;pid=97.56;start_c=1;stop_c=1;pre_stop=0;frameshift=0;busco=-,-;	ZFYVE16	zinc finger FYVE domain-containing protein 16-like [Xiphophorus hellerii]";qcov=100.00;scov=100.00;seg=11.76;rep_cov=0.00;pfam=PF01363,PF11409,PF11979
chr-09	4107074	4214044	4128752	4231311	-	ID=g9707;cds=32;protein=XP_023195656.1;pro_len=1695;align=1-1695;cover=100.00;pid=98.88;start_c=1;stop_c=1;pre_stop=0;frameshift=0;busco=-,-;	LRRC7	leucine-rich repeat-containing protein 7 isoform X1 [Xiphophorus maculatus]";qcov=100.00;scov=100.00;seg=8.85;rep_cov=1.20;pfam=PF00595,PF13855
chr-09	24358258	24729206	24647709	24660060	+	ID=g10395;cds=11;protein=XP_005813320.1;pro_len=504;align=1-504;cover=100.00;pid=98.21;start_c=1;stop_c=1;pre_stop=0;frameshift=0;busco=ray,vert;	PPAT	amidophosphoribosyltransferase [Xiphophorus maculatus]";qcov=100.00;scov=100.00;seg=0.00;rep_cov=1.72;pfam=PF00156,PF13522
chr-09	24358258	24729206	24666443	24673721	+	ID=g10398;cds=14;protein=XP_014329679.1;pro_len=1059;align=1-1059;cover=100.00;pid=97.73;start_c=1;stop_c=1;pre_stop=0;frameshift=0;busco=ray,vert;	aasdh	beta-alanine-activating enzyme isoform X1 [Xiphophorus couchianus]";qcov=100.00;scov=100.00;seg=3.59;rep_cov=0.03;pfam=PF00501,PF13360
chr-09	24358258	24729206	24571013	24604634	+	ID=g10391;cds=38;protein=XP_023195190.1;pro_len=1470;align=1-1470;cover=100.00;pid=96.60;start_c=1;stop_c=1;pre_stop=0;frameshift=0;busco=-,-;	Carmil3	capping protein, Arp2/3 and myosin-I linker protein 3-like isoform X2 [Xiphophorus hellerii]";qcov=98.52;scov=99.32;seg=11.61;rep_cov=0.97;pfam=PF13516,PF16000
chr-09	24358258	24729206	24699222	24701468	+	ID=g10401;cds=2;protein=XP_005813321.1;pro_len=373;align=1-373;cover=100.00;pid=96.78;start_c=1;stop_c=1;pre_stop=0;frameshift=0;busco=ray,-;	chst14	carbohydrate sulfotransferase 14 [Xiphophorus couchianus]";qcov=100.00;scov=100.00;seg=0.00;rep_cov=0.00;pfam=PF03567
chr-09	24358258	24729206	24703408	24714194	-	ID=g10402;cds=25;%evi=100;start_c=1;stop_c=1;busco=ray,-;	cep135	centrosomal protein of 135 kDa isoform X3 [Xiphophorus couchianus]";qcov=100.00;scov=100.00;seg=8.63;rep_cov=0.00;pfam=-
chr-09	24358258	24729206	24715455	24727434	-	ID=g10403;cds=19;protein=XP_008405673.1;pro_len=912;align=1-912;cover=100.00;pid=98.21;start_c=1;stop_c=1;pre_stop=0;frameshift=0;busco=ray,-;	Exoc1	exocyst complex component 1 isoform X3 [Xiphophorus hellerii]";qcov=100.00;scov=99.89;seg=3.73;rep_cov=0.00;pfam=PF09763,PF15277
chr-09	24358258	24729206	24519351	24532299	-	ID=g10389;cds=13;protein=XP_023195804.1;pro_len=585;align=1-585;cover=100.00;pid=98.46;start_c=0;stop_c=1;pre_stop=0;frameshift=0;busco=-,-;	Rabggta	geranylgeranyl transferase type-2 subunit alpha [Xiphophorus hellerii]";qcov=99.84;scov=99.83;seg=9.06;rep_cov=1.98;pfam=PF01239,PF07711,PF14580
chr-09	24358258	24729206	24630521	24639779	+	ID=g10393;cds=5;protein=XP_023195879.1;pro_len=302;align=1-302;cover=100.00;pid=99.01;start_c=1;stop_c=1;pre_stop=0;frameshift=0;busco=ray,-;	REM2	GTP-binding protein REM 2-like [Xiphophorus maculatus]";qcov=100.00;scov=100.00;seg=0.00;rep_cov=0.00;pfam=PF00071
chr-09	24358258	24729206	24446265	24450378	+	ID=g10386;cds=3;protein=XP_014326726.1;pro_len=421;align=1-421;cover=100.00;pid=99.29;start_c=1;stop_c=1;pre_stop=0;frameshift=0;busco=-,-;	HRH3	histamine H3 receptor-like [Xiphophorus maculatus]";qcov=100.00;scov=100.00;seg=2.61;rep_cov=0.00;pfam=PF00001
chr-09	24358258	24729206	24446265	24450378	+	ID=g10387;cds=2;protein=NP_001137300.1;pro_len=302;align=1-302;cover=100.00;pid=36.09;start_c=1;stop_c=1;pre_stop=0;frameshift=0;busco=-,-;	HRH3	histamine H3 receptor-like [Xiphophorus maculatus]";qcov=100.00;scov=100.00;seg=3.35;rep_cov=0.00;pfam=PF00001
chr-09	24358258	24729206	24356035	24376014	+	ID=g10383;cds=38;protein=XP_023195856.1;pro_len=1660;align=1-1660;cover=100.00;pid=96.81;start_c=1;stop_c=1;pre_stop=0;frameshift=0;busco=-,-;	Lama3	laminin subunit alpha-3-like [Xiphophorus maculatus]";qcov=99.94;scov=99.94;seg=3.07;rep_cov=0.00;pfam=PF00053,PF00054,PF02210,PF06009
chr-09	24358258	24729206	24379524	24411398	-	ID=g10384;cds=27;protein=XP_023194898.1;pro_len=966;align=1-966;cover=100.00;pid=97.52;start_c=1;stop_c=1;pre_stop=0;frameshift=0;busco=ray,-;	OSBPL1A	oxysterol-binding protein-related protein 1-like isoform X2 [Xiphophorus couchianus]";qcov=100.00;scov=100.00;seg=11.09;rep_cov=1.10;pfam=PF01237,PF12796,PF13857
chr-09	24358258	24729206	24415056	24440176	+	ID=g10385;cds=11;%evi=100;start_c=1;stop_c=1;busco=-,vert;	impact	protein IMPACT [Xiphophorus couchianus]";qcov=100.00;scov=100.00;seg=7.84;rep_cov=0.00;pfam=PF01205,PF05773
chr-09	24358258	24729206	24486740	24501637	-	ID=g10388;cds=13;protein=XP_014329032.1;pro_len=790;align=1-790;cover=100.00;pid=97.59;start_c=1;stop_c=1;pre_stop=0;frameshift=1;busco=-,-;	TGM1	protein-glutamine gamma-glutamyltransferase K-like [Xiphophorus maculatus]";qcov=100.00;scov=100.00;seg=1.49;rep_cov=0.00;pfam=PF00868,PF00927,PF01841
chr-09	24358258	24729206	24619838	24626052	+	ID=g10392;cds=4;protein=XP_023195878.1;pro_len=427;align=1-427;cover=100.00;pid=99.53;start_c=1;stop_c=1;pre_stop=0;frameshift=0;busco=-,-;	mafaa	transcription factor MafB-like [Xiphophorus maculatus]";qcov=100.00;scov=100.00;seg=39.11;rep_cov=11.14;pfam=PF03131,PF08383
chr-09	24358258	24729206	24642850	24654400	-	ID=g10394;cds=15;protein=XP_023195652.1;pro_len=1012;align=1-1012;cover=100.00;pid=97.63;start_c=1;stop_c=1;pre_stop=0;frameshift=0;busco=-,vert;	AIRC	uncharacterized protein LOC102236450 isoform X1 [Xiphophorus maculatus]";qcov=100.00;scov=100.00;seg=6.23;rep_cov=0.00;pfam=PF00731,PF01259,PF13837
chr-09	24358258	24729206	24660791	24665105	-	ID=g10396;cds=9;%evi=94.1;start_c=1;stop_c=1;busco=-,-;	-	uncharacterized protein LOC114151173 [Xiphophorus couchianus]";qcov=100.00;scov=100.00;seg=14.29;rep_cov=0.00;pfam=-
chr-09	24358258	24729206	24662219	24663844	-	ID=g10397;cds=2;protein=XP_004067825.1;pro_len=561;align=110-561;cover=80.57;pid=41.15;start_c=0;stop_c=1;pre_stop=0;frameshift=0;busco=-,-;	-	uncharacterized protein LOC114151173 [Xiphophorus couchianus]";qcov=93.43;scov=80.03;seg=15.61;rep_cov=2.94;pfam=-
chr-09	24358258	24729206	24676174	24680767	-	ID=g10399;cds=6;protein=XP_023194975.1;pro_len=1128;align=1-1128;cover=100.00;pid=98.23;start_c=1;stop_c=1;pre_stop=0;frameshift=0;busco=ray,-;	crad	uncharacterized protein KIAA1211 homolog isoform X1 [Xiphophorus maculatus]";qcov=100.00;scov=100.00;seg=30.76;rep_cov=0.00;pfam=PF15262
chr-09	24358258	24729206	24677124	24689210	-	ID=g10400;cds=6;protein=XP_021324184.1;pro_len=1185;align=1-802;cover=67.68;pid=58.73;start_c=0;stop_c=1;pre_stop=0;frameshift=0;busco=-,-;	crad	uncharacterized protein KIAA1211 homolog isoform X1 [Xiphophorus couchianus]";qcov=96.92;scov=84.36;seg=31.09;rep_cov=0.00;pfam=PF15262
chr-09	24358258	24729206	24557505	24559961	-	ID=g10390;cds=6;%evi=100;start_c=1;stop_c=1;busco=-,-;	-	uncharacterized protein LOC116725330 [Xiphophorus hellerii]";qcov=100.00;scov=69.59;seg=13.25;rep_cov=0.00;pfam=-
chr-09	25518824	25729011	25518250	25527435	-	ID=g10433;cds=25;protein=XP_005814908.1;pro_len=802;align=1-802;cover=100.00;pid=95.39;start_c=1;stop_c=1;pre_stop=0;frameshift=0;busco=-,-;	ANAPC4	anaphase-promoting complex subunit 4 [Xiphophorus hellerii]";qcov=100.00;scov=100.00;seg=7.18;rep_cov=0.00;pfam=PF12894,PF12896
chr-09	25518824	25729011	25614351	25617446	-	ID=g10436;cds=5;protein=XP_005809992.1;pro_len=238;align=1-238;cover=100.00;pid=97.06;start_c=1;stop_c=1;pre_stop=0;frameshift=0;busco=-,vert;	cbr4	carbonyl reductase family member 4 [Xiphophorus couchianus]";qcov=100.00;scov=100.00;seg=6.72;rep_cov=0.00;pfam=PF13561
chr-09	25518824	25729011	25702597	25720616	-	ID=g10440;cds=39;%evi=98.7;start_c=1;stop_c=1;busco=-,vert;	Cc2d2a	coiled-coil and C2 domain-containing protein 2A isoform X1 [Xiphophorus maculatus]";qcov=100.00;scov=100.00;seg=4.91;rep_cov=1.36;pfam=PF00168,PF15625
chr-09	25518824	25729011	25722862	25723455	-	ID=g10441;cds=2;protein=NP_001353433.1;pro_len=217;align=40-210;cover=78.80;pid=63.74;start_c=0;stop_c=1;pre_stop=1;frameshift=0;busco=-,-;	C1QTNF7	complement C1q tumor necrosis factor-related protein 7 [Xiphophorus maculatus]";qcov=73.63;scov=47.02;seg=14.29;rep_cov=0.00;pfam=PF00386,PF01391
chr-09	25518824	25729011	25722862	25726460	-	ID=g10442;cds=2;protein=XP_023194955.1;pro_len=285;align=1-285;cover=100.00;pid=98.60;start_c=1;stop_c=1;pre_stop=0;frameshift=0;busco=-,-;	C1QTNF7	complement C1q tumor necrosis factor-related protein 7 [Xiphophorus couchianus]";qcov=100.00;scov=100.00;seg=21.05;rep_cov=0.00;pfam=PF00386,PF01391
chr-09	25518824	25729011	25623367	25662596	-	ID=g10437;cds=11;protein=XP_005809991.1;pro_len=850;align=1-850;cover=100.00;pid=98.71;start_c=1;stop_c=1;pre_stop=0;frameshift=0;busco=-,vert;	sh3rf1	E3 ubiquitin-protein ligase SH3RF1 [Xiphophorus couchianus]";qcov=100.00;scov=100.00;seg=11.54;rep_cov=2.12;pfam=PF13445,PF14604
chr-09	25518824	25729011	25692917	25701632	+	ID=g10439;cds=11;protein=XP_008405744.1;pro_len=697;align=1-697;cover=100.00;pid=94.69;start_c=1;stop_c=1;pre_stop=0;frameshift=0;busco=ray,vert;	fbxl5	F-box/LRR-repeat protein 5 [Xiphophorus maculatus]";qcov=100.00;scov=100.00;seg=4.15;rep_cov=0.00;pfam=PF01814,PF12937,PF13516
chr-09	25518824	25729011	25539559	25540148	-	ID=g10434;cds=2;%evi=33.3;start_c=1;stop_c=1;busco=-,-;	spata18	mitochondria-eating protein [Xiphophorus hellerii]";qcov=93.10;scov=27.44;seg=19.31;rep_cov=2.51;pfam=PF16026
chr-09	25518824	25729011	25544117	25612263	+	ID=g10435;cds=20;protein=XP_023194865.1;pro_len=1492;align=1-1492;cover=100.00;pid=97.79;start_c=1;stop_c=1;pre_stop=0;frameshift=0;busco=-,-;	Palld	palladin isoform X2 [Xiphophorus maculatus]";qcov=100.00;scov=100.00;seg=18.76;rep_cov=4.52;pfam=PF07679
chr-09	25518824	25729011	25672379	25691368	-	ID=g10438;cds=34;protein=XP_023195725.1;pro_len=1339;align=1-1335;cover=99.70;pid=96.55;start_c=1;stop_c=0;pre_stop=0;frameshift=0;busco=-,-;	NEK1	serine/threonine-protein kinase Nek1 isoform X3 [Xiphophorus couchianus]";qcov=100.00;scov=100.00;seg=11.85;rep_cov=1.56;pfam=PF00069
chr-09	26210927	26569869	26447952	26454519	-	ID=g10465;cds=9;protein=XP_023195421.1;pro_len=439;align=1-439;cover=100.00;pid=97.95;start_c=1;stop_c=1;pre_stop=0;frameshift=0;busco=-,-;	TRAF3IP2	adapter protein CIKS-like isoform X1 [Xiphophorus hellerii]";qcov=100.00;scov=100.00;seg=5.92;rep_cov=0.00;pfam=PF08357
chr-09	26210927	26569869	26458787	26475752	-	ID=g10466;cds=24;protein=XP_005804471.1;pro_len=1013;align=1-1013;cover=100.00;pid=96.35;start_c=1;stop_c=1;pre_stop=0;frameshift=0;busco=-,-;	chd1l	chromodomain-helicase-DNA-binding protein 1-like [Xiphophorus hellerii]";qcov=100.00;scov=100.00;seg=9.90;rep_cov=1.84;pfam=PF00176,PF00271
chr-09	26210927	26569869	26386908	26387636	+	ID=g10462;cds=1;protein=XP_023195138.1;pro_len=242;align=1-242;cover=100.00;pid=98.35;start_c=1;stop_c=1;pre_stop=0;frameshift=0;busco=-,-;	CLDN34	claudin-34 [Xiphophorus maculatus]";qcov=100.00;scov=100.00;seg=6.20;rep_cov=0.00;pfam=PF13903
chr-09	26210927	26569869	26566290	26570484	-	ID=g10475;cds=5;%evi=100;start_c=1;stop_c=1;busco=-,-;	Icoslg	ICOS ligand-like [Xiphophorus couchianus]";qcov=100.00;scov=100.00;seg=8.14;rep_cov=9.57;pfam=PF08205
chr-09	26210927	26569869	26526354	26570484	-	ID=g10471;cds=4;protein=XP_004068439.1;pro_len=307;align=25-303;cover=90.88;pid=53.41;start_c=1;stop_c=1;pre_stop=1;frameshift=0;busco=-,-;	-	ICOS ligand-like [Xiphophorus couchianus]";qcov=94.26;scov=93.56;seg=8.46;rep_cov=8.51;pfam=PF08205
chr-09	26210927	26569869	26568696	26746019	-	ID=g10476;cds=3;protein=XP_015829813.1;pro_len=222;align=12-222;cover=95.05;pid=46.45;start_c=0;stop_c=1;pre_stop=1;frameshift=1;busco=-,-;	-	ICOS ligand-like [Xiphophorus couchianus]";qcov=84.76;scov=58.98;seg=0.00;rep_cov=5.80;pfam=-
chr-09	26210927	26569869	26520792	26525356	-	ID=g10470;cds=4;protein=XP_023196035.1;pro_len=228;align=1-228;cover=100.00;pid=97.81;start_c=1;stop_c=1;pre_stop=0;frameshift=0;busco=-,-;	-	leukemia NUP98 fusion partner 1 isoform X1 [Xiphophorus maculatus]";qcov=100.00;scov=100.00;seg=0.00;rep_cov=0.00;pfam=PF15419
chr-09	26210927	26569869	26532119	26542422	+	ID=g10472;cds=12;protein=XP_008405824.1;pro_len=578;align=1-578;cover=100.00;pid=96.71;start_c=1;stop_c=1;pre_stop=0;frameshift=0;busco=ray,vert;	TOMM70	mitochondrial import receptor subunit TOM70 [Xiphophorus couchianus]";qcov=100.00;scov=100.00;seg=5.71;rep_cov=2.01;pfam=PF00515,PF13181
chr-09	26210927	26569869	26559788	26564429	+	ID=g10474;cds=10;%evi=100;start_c=1;stop_c=1;busco=-,vert;	nit2	omega-amidase NIT2 [Xiphophorus couchianus]";qcov=100.00;scov=100.00;seg=0.00;rep_cov=0.00;pfam=PF00795
chr-09	26210927	26569869	26481792	26484085	-	ID=g10468;cds=9;protein=XP_008405816.1;pro_len=197;align=1-197;cover=100.00;pid=89.34;start_c=1;stop_c=1;pre_stop=0;frameshift=0;busco=-,-;	SFT2D2	PREDICTED: vesicle transport protein SFT2B-like [Poecilia reticulata]";qcov=100.00;scov=100.00;seg=6.09;rep_cov=0.00;pfam=PF04178
chr-09	26210927	26569869	26234715	26247724	-	ID=g10456;cds=15;protein=XP_005800740.2;pro_len=697;align=6-697;cover=99.28;pid=97.83;start_c=1;stop_c=1;pre_stop=0;frameshift=1;busco=-,-;	SCML2	PREDICTED: sex comb on midleg-like protein 2 isoform X1 [Poecilia latipinna]";qcov=100.00;scov=100.00;seg=8.70;rep_cov=0.00;pfam=PF00536,PF02820,PF12140,PF17208
chr-09	26210927	26569869	26254749	26305005	+	ID=g10457;cds=17;protein=XP_008405782.1;pro_len=1008;align=1-1008;cover=100.00;pid=98.02;start_c=0;stop_c=1;pre_stop=0;frameshift=0;busco=-,-;	CDKL5	PREDICTED: cyclin-dependent kinase-like 5 isoform X1 [Poecilia reticulata]";qcov=100.00;scov=100.00;seg=13.00;rep_cov=3.50;pfam=PF00069
chr-09	26210927	26569869	26314981	26331821	+	ID=g10459;cds=6;protein=XP_008405789.1;pro_len=204;align=1-204;cover=100.00;pid=94.61;start_c=1;stop_c=1;pre_stop=1;frameshift=0;busco=-,-;	AP1S2	PREDICTED: AP-1 complex subunit sigma-2 isoform X2 [Poecilia latipinna]";qcov=84.72;scov=93.75;seg=4.37;rep_cov=5.48;pfam=PF01217
chr-09	26210927	26569869	26397818	26445758	+	ID=g10464;cds=24;%evi=97.9;start_c=1;stop_c=1;busco=-,-;	WWC3	protein WWC3 isoform X4 [Xiphophorus couchianus]";qcov=100.00;scov=100.00;seg=11.33;rep_cov=2.07;pfam=PF00397
chr-09	26210927	26569869	26339152	26384014	+	ID=g10461;cds=12;protein=XP_023195134.1;pro_len=1603;align=1-1603;cover=100.00;pid=97.82;start_c=1;stop_c=1;pre_stop=0;frameshift=0;busco=-,-;	SHROOM2	protein Shroom2 isoform X1 [Xiphophorus hellerii]";qcov=100.00;scov=100.00;seg=8.86;rep_cov=0.77;pfam=PF00595,PF08687,PF08688
chr-09	26210927	26569869	26394511	26395209	-	ID=g10463;cds=1;protein=XP_005804499.2;pro_len=232;align=1-232;cover=100.00;pid=98.28;start_c=1;stop_c=1;pre_stop=0;frameshift=0;busco=-,-;	CLDN24	putative claudin-24 [Xiphophorus hellerii]";qcov=100.00;scov=100.00;seg=18.10;rep_cov=0.00;pfam=PF00822
chr-09	26210927	26569869	26224208	26225824	+	ID=g10455;cds=1;protein=XP_005800739.1;pro_len=538;align=1-538;cover=100.00;pid=97.58;start_c=1;stop_c=1;pre_stop=0;frameshift=0;busco=-,-;	RAI2	retinoic acid-induced protein 2 [Xiphophorus hellerii]";qcov=100.00;scov=100.00;seg=9.85;rep_cov=4.02;pfam=PF15279
chr-09	26210927	26569869	26308941	26313219	-	ID=g10458;cds=6;%evi=81.8;start_c=1;stop_c=1;busco=-,-;	xlrs1	retinoschisin isoform X1 [Xiphophorus couchianus]";qcov=82.81;scov=82.49;seg=16.80;rep_cov=4.28;pfam=PF00754
chr-09	26210927	26569869	26335420	26336001	-	ID=g10460;cds=3;protein=XP_023195202.1;pro_len=333;align=1-121;cover=36.34;pid=88.43;start_c=1;stop_c=1;pre_stop=0;frameshift=0;busco=-,-;	Syap1	synapse-associated protein 1 [Xiphophorus hellerii]";qcov=99.16;scov=36.12;seg=0.00;rep_cov=0.00;pfam=-
chr-09	26210927	26569869	26545197	26556879	+	ID=g10473;cds=19;%evi=100;start_c=1;stop_c=1;busco=ray,vert;	tbc1d23	TBC1 domain family member 23 isoform X1 [Xiphophorus couchianus]";qcov=100.00;scov=100.00;seg=9.06;rep_cov=0.00;pfam=PF00566,PF00581
chr-09	26210927	26569869	26486361	26490577	-	ID=g10469;cds=5;protein=XP_005804473.1;pro_len=277;align=1-277;cover=100.00;pid=97.47;start_c=1;stop_c=1;pre_stop=0;frameshift=0;busco=ray,-;	TMEM45A	transmembrane protein 45A isoform X1 [Xiphophorus couchianus]";qcov=100.00;scov=88.50;seg=9.03;rep_cov=0.00;pfam=PF04819
chr-09	26210927	26569869	26476947	26479007	-	ID=g10467;cds=8;%evi=100;start_c=1;stop_c=1;busco=-,-;	SFT2D2	vesicle transport protein SFT2B-like [Xiphophorus maculatus]";qcov=100.00;scov=100.00;seg=0.00;rep_cov=0.00;pfam=PF04178
chr-09	27636723	27820157	27725278	27732923	-	ID=g10516;cds=10;protein=XP_014326267.1;pro_len=697;align=1-697;cover=100.00;pid=97.27;start_c=1;stop_c=1;pre_stop=0;frameshift=0;busco=-,-;	amotl2a	angiomotin-like protein 2 [Xiphophorus couchianus]";qcov=100.00;scov=100.00;seg=12.48;rep_cov=0.00;pfam=PF12240
chr-09	27636723	27820157	27758428	27765623	-	ID=g10517;cds=14;%evi=96.3;start_c=1;stop_c=1;busco=-,-;	CEP63	centrosomal protein of 63 kDa [Xiphophorus couchianus]";qcov=100.00;scov=100.00;seg=11.35;rep_cov=0.00;pfam=PF17045
chr-09	27636723	27820157	27767867	27919457	+	ID=g10519;cds=2;protein=XP_023809712.1;pro_len=157;align=1-102;cover=64.97;pid=63.73;start_c=1;stop_c=1;pre_stop=0;frameshift=0;busco=-,-;	Rnf225	E3 ubiquitin-protein ligase RNF186-like [Xiphophorus hellerii]";qcov=63.36;scov=48.26;seg=11.45;rep_cov=10.86;pfam=PF13639
chr-09	27636723	27820157	27702350	27712738	-	ID=g10515;cds=20;protein=XP_023195768.1;pro_len=1048;align=1-1048;cover=100.00;pid=97.71;start_c=1;stop_c=1;pre_stop=0;frameshift=0;busco=-,-;	SAP130	histone deacetylase complex subunit SAP130 isoform X1 [Xiphophorus maculatus]";qcov=100.00;scov=100.00;seg=10.59;rep_cov=0.00;pfam=PF16014
chr-09	27636723	27820157	27629639	27648588	-	ID=g10512;cds=27;protein=XP_023195944.1;pro_len=1083;align=1-1083;cover=100.00;pid=97.97;start_c=1;stop_c=1;pre_stop=0;frameshift=0;busco=-,-;	Inpp5d	phosphatidylinositol 3,4,5-trisphosphate 5-phosphatase 1 [Xiphophorus couchianus]";qcov=100.00;scov=100.00;seg=1.94;rep_cov=0.00;pfam=PF00017
chr-09	27636723	27820157	27794617	27807643	-	ID=g10521;cds=3;protein=NP_001232399.1;pro_len=135;align=16-98;cover=61.48;pid=87.95;start_c=1;stop_c=1;pre_stop=0;frameshift=0;busco=-,-;	RAB6A	ras-related protein Rab-6A isoform X1 [Corvus cornix cornix]";qcov=92.13;scov=41.15;seg=0.00;rep_cov=0.00;pfam=PF00071
chr-09	27636723	27820157	27783515	27795201	-	ID=g10520;cds=5;protein=NP_001029351.1;pro_len=215;align=42-196;cover=72.09;pid=93.55;start_c=0;stop_c=1;pre_stop=0;frameshift=0;busco=-,-;	RAB6B	ras-related protein Rab-6B isoform X1 [Fundulus heteroclitus]";qcov=99.36;scov=72.09;seg=0.00;rep_cov=0.00;pfam=PF00071
chr-09	27636723	27820157	27766068	27769412	+	ID=g10518;cds=5;%evi=88.9;start_c=1;stop_c=1;busco=-,-;	Rnf225	uncharacterized protein LOC111609787 isoform X1 [Xiphophorus maculatus]";qcov=89.27;scov=84.64;seg=17.35;rep_cov=7.76;pfam=PF13639
chr-09	27636723	27820157	27660381	27667907	-	ID=g10514;cds=11;%evi=100;start_c=1;stop_c=1;busco=-,-;	MYO7A	unconventional myosin-VIIb-like [Xiphophorus hellerii]";qcov=96.04;scov=19.58;seg=0.00;rep_cov=0.00;pfam=PF00373,PF00784
chr-09	27636723	27820157	27651598	27652617	-	ID=g10513;cds=1;protein=XP_023194964.1;pro_len=339;align=1-339;cover=100.00;pid=99.12;start_c=1;stop_c=1;pre_stop=0;frameshift=0;busco=ray,-;	GPR17	uracil nucleotide/cysteinyl leukotriene receptor [Xiphophorus maculatus]";qcov=100.00;scov=100.00;seg=0.00;rep_cov=0.00;pfam=PF00001
chr-10	3476192	3592337	3562886	3573497	+	ID=g10839;cds=22;protein=XP_014328718.1;pro_len=930;align=1-930;cover=100.00;pid=98.60;start_c=1;stop_c=1;pre_stop=0;frameshift=0;busco=-,-;	eif3c	eukaryotic translation initiation factor 3 subunit C [Xiphophorus hellerii]";qcov=100.00;scov=100.00;seg=21.08;rep_cov=3.72;pfam=PF01399,PF05470
chr-10	3476192	3592337	3488528	3492724	+	ID=g10832;cds=6;protein=XP_005810897.1;pro_len=363;align=1-363;cover=100.00;pid=98.90;start_c=1;stop_c=1;pre_stop=0;frameshift=0;busco=-,-;	LOC100194623//LOC100194624	fructose-bisphosphate aldolase A [Xiphophorus maculatus]";qcov=100.00;scov=100.00;seg=0.00;rep_cov=0.00;pfam=PF00274
chr-10	3476192	3592337	3576280	3582689	-	ID=g10840;cds=10;protein=XP_005810900.1;pro_len=463;align=1-463;cover=100.00;pid=98.06;start_c=1;stop_c=1;pre_stop=0;frameshift=0;busco=-,-;	prodh2	hydroxyproline dehydrogenase isoform X1 [Xiphophorus couchianus]";qcov=100.00;scov=100.00;seg=2.16;rep_cov=0.00;pfam=PF01619
chr-10	3476192	3592337	3464628	3479579	-	ID=g10831;cds=30;protein=XP_023196453.1;pro_len=1140;align=1-1140;cover=100.00;pid=96.23;start_c=1;stop_c=1;pre_stop=0;frameshift=0;busco=-,-;	ITGAD	integrin alpha-D-like [Xiphophorus maculatus]";qcov=100.00;scov=100.00;seg=0.00;rep_cov=0.00;pfam=PF00092,PF01839,PF08441
chr-10	3476192	3592337	3396698	3479579	-	ID=g10828;cds=30;protein=XP_023196452.1;pro_len=1140;align=1-1140;cover=100.00;pid=94.82;start_c=1;stop_c=1;pre_stop=0;frameshift=0;busco=-,-;	ITGAD	integrin alpha-M-like [Xiphophorus hellerii]";qcov=100.00;scov=100.00;seg=2.63;rep_cov=0.00;pfam=PF00092,PF01839,PF08441
chr-10	3476192	3592337	3531455	3542476	+	ID=g10835;cds=6;protein=XP_023197067.1;pro_len=2037;align=21-2018;cover=98.09;pid=94.79;start_c=1;stop_c=1;pre_stop=0;frameshift=0;busco=-,-;	-	myosin-2 heavy chain-like isoform X1 [Xiphophorus couchianus]";qcov=100.00;scov=99.07;seg=17.20;rep_cov=2.43;pfam=-
chr-10	3476192	3592337	3553221	3559538	+	ID=g10838;cds=8;%evi=100;start_c=1;stop_c=1;busco=-,-;	ADPRH	protein ADP-ribosylarginine hydrolase-like [Xiphophorus couchianus]";qcov=100.00;scov=100.00;seg=3.82;rep_cov=3.98;pfam=PF03747
chr-10	3476192	3592337	3586413	3592555	-	ID=g10841;cds=8;protein=XP_005810918.1;pro_len=591;align=1-591;cover=100.00;pid=96.28;start_c=1;stop_c=1;pre_stop=0;frameshift=0;busco=-,-;	tbx6	T-box transcription factor TBX6-like [Xiphophorus hellerii]";qcov=99.66;scov=99.37;seg=10.70;rep_cov=0.00;pfam=PF00907
chr-10	3476192	3592337	3498458	3506017	-	ID=g10833;cds=6;%evi=100;start_c=1;stop_c=1;busco=-,-;	Prss21	testisin-like [Xiphophorus couchianus]";qcov=100.00;scov=99.06;seg=0.00;rep_cov=0.00;pfam=PF00089
chr-10	3476192	3592337	3545305	3547669	+	ID=g10836;cds=2;protein=XP_023196959.1;pro_len=721;align=1-721;cover=100.00;pid=95.28;start_c=1;stop_c=1;pre_stop=0;frameshift=0;busco=-,-;	-	uncharacterized protein LOC114136595 isoform X1 [Xiphophorus couchianus]";qcov=86.82;scov=55.21;seg=2.50;rep_cov=0.00;pfam=-
chr-10	3476192	3592337	3545305	3552423	+	ID=g10837;cds=8;protein=XP_008435028.1;pro_len=988;align=1-977;cover=98.89;pid=81.47;start_c=1;stop_c=1;pre_stop=0;frameshift=0;busco=-,-;	-	uncharacterized protein LOC116727184 [Xiphophorus hellerii]";qcov=99.90;scov=99.90;seg=3.37;rep_cov=0.00;pfam=-
chr-10	3476192	3592337	3508162	3528070	+	ID=g10834;cds=13;protein=XP_023196082.1;pro_len=928;align=1-928;cover=100.00;pid=97.09;start_c=1;stop_c=1;pre_stop=0;frameshift=0;busco=-,-;	-	uncharacterized protein LOC114161953 isoform X1 [Xiphophorus couchianus]";qcov=100.00;scov=100.00;seg=5.93;rep_cov=0.50;pfam=PF07654,PF07686
chr-10	6141595	6229282	6172669	6173862	-	ID=g10935;cds=1;protein=XP_005804450.1;pro_len=397;align=1-397;cover=100.00;pid=99.50;start_c=1;stop_c=1;pre_stop=0;frameshift=0;busco=ray,-;	adrb1	beta-1 adrenergic receptor [Xiphophorus hellerii]";qcov=100.00;scov=100.00;-;rep_cov=0.00;pfam=PF00001
chr-10	6141595	6229282	6127449	6154340	+	ID=g10934;cds=15;protein=XP_023197317.1;pro_len=992;align=1-992;cover=100.00;pid=98.39;start_c=1;stop_c=1;pre_stop=0;frameshift=0;busco=ray,vert;	Ccdc186	coiled-coil domain-containing protein 186 isoform X1 [Xiphophorus hellerii]";qcov=100.00;scov=100.00;-;rep_cov=1.04;pfam=-
chr-10	6141595	6229282	6212809	6224207	+	ID=g10937;cds=9;protein=XP_005804465.1;pro_len=893;align=1-893;cover=100.00;pid=96.98;start_c=1;stop_c=1;pre_stop=0;frameshift=0;busco=ray,-;	DCLRE1A	DNA cross-link repair 1A protein [Xiphophorus couchianus]";qcov=100.00;scov=100.00;-;rep_cov=0.93;pfam=PF07522
chr-10	6141595	6229282	6185177	6212213	-	ID=g10936;cds=12;protein=XP_005804451.1;pro_len=716;align=1-716;cover=100.00;pid=97.91;start_c=1;stop_c=1;pre_stop=0;frameshift=0;busco=-,-;	NHLRC2	NHL repeat-containing protein 2 [Xiphophorus couchianus]";qcov=100.00;scov=100.00;-;rep_cov=0.00;pfam=PF01436,PF13905
chr-10	6141595	6229282	6227264	6240767	-	ID=g10938;cds=17;protein=XP_014326243.1;pro_len=450;align=1-450;cover=100.00;pid=96.44;start_c=1;stop_c=1;pre_stop=0;frameshift=0;busco=-,-;	PLEKHS1	pleckstrin homology domain-containing family S member 1 isoform X1 [Xiphophorus couchianus]";qcov=100.00;scov=100.00;-;rep_cov=0.00;pfam=PF00169
chr-10	16388524	16485773	16441900	16445129	-	ID=g11354;cds=2;protein=XP_023196850.1;pro_len=504;align=1-504;cover=100.00;pid=97.42;start_c=1;stop_c=1;pre_stop=0;frameshift=0;busco=-,-;	-	gastrula zinc finger protein XlCGF57.1-like [Xiphophorus hellerii]";qcov=42.26;scov=42.26;-;rep_cov=10.76;pfam=PF00096,PF13894,PF13912,PF16622
chr-10	16388524	16485773	16446205	16448704	-	ID=g11360;cds=2;protein=XP_014326649.1;pro_len=544;align=1-544;cover=100.00;pid=96.69;start_c=1;stop_c=1;pre_stop=0;frameshift=0;busco=-,-;	-	gastrula zinc finger protein XlCGF57.1-like [Xiphophorus maculatus]";qcov=38.79;scov=38.79;-;rep_cov=4.46;pfam=PF00096
chr-10	16388524	16485773	16450601	16458061	-	ID=g11367;cds=2;protein=XP_023196858.1;pro_len=541;align=1-541;cover=100.00;pid=96.86;start_c=1;stop_c=1;pre_stop=0;frameshift=1;busco=-,-;	-	gastrula zinc finger protein XlCGF46.1-like isoform X1 [Xiphophorus maculatus]";qcov=42.36;scov=42.14;-;rep_cov=0.24;pfam=PF00096,PF12874,PF13894,PF13912
chr-10	16388524	16485773	16470223	16471842	-	ID=g11369;cds=2;protein=XP_017166224.1;pro_len=538;align=53-538;cover=90.33;pid=80.66;start_c=0;stop_c=1;pre_stop=0;frameshift=0;busco=-,-;	-	gastrula zinc finger protein XlCGF46.1-like isoform X2 [Xiphophorus maculatus]";qcov=49.28;scov=53.74;-;rep_cov=21.77;pfam=PF12874,PF13912
chr-10	16388524	16485773	16470223	16479187	-	ID=g11370;cds=3;protein=XP_023196855.1;pro_len=542;align=1-542;cover=100.00;pid=97.42;start_c=1;stop_c=1;pre_stop=0;frameshift=0;busco=-,-;	-	gastrula zinc finger protein XlCGF57.1-like isoform X2 [Xiphophorus couchianus]";qcov=56.46;scov=56.46;-;rep_cov=19.64;pfam=PF12874,PF13912
chr-10	16388524	16485773	16441900	16483490	-	ID=g11357;cds=5;protein=XP_023196208.1;pro_len=439;align=32-437;cover=92.48;pid=48.03;start_c=0;stop_c=1;pre_stop=0;frameshift=0;busco=-,-;	-	gastrula zinc finger protein XlCGF57.1-like [Xiphophorus maculatus]";qcov=56.66;scov=35.11;-;rep_cov=10.47;pfam=PF00096,PF13894,PF13912,PF16622
chr-10	16388524	16485773	16441900	16483517	-	ID=g11358;cds=3;protein=XP_035998180.1;pro_len=490;align=27-488;cover=94.29;pid=48.70;start_c=0;stop_c=1;pre_stop=0;frameshift=0;busco=-,-;	-	gastrula zinc finger protein XlCGF57.1-like [Xiphophorus maculatus]";qcov=38.44;scov=35.11;-;rep_cov=11.71;pfam=PF00096,PF13894,PF13912,PF16622
chr-10	16388524	16485773	16441900	16485552	-	ID=g11359;cds=4;protein=XP_008435857.1;pro_len=519;align=1-519;cover=100.00;pid=87.28;start_c=1;stop_c=1;pre_stop=0;frameshift=0;busco=-,-;	-	gastrula zinc finger protein XlCGF57.1-like [Xiphophorus maculatus]";qcov=31.86;scov=28.46;-;rep_cov=10.41;pfam=PF00096,PF13894,PF13912,PF16622
chr-10	16388524	16485773	16446205	16452100	-	ID=g11361;cds=2;protein=XP_012737063.3;pro_len=480;align=14-479;cover=97.08;pid=60.73;start_c=0;stop_c=1;pre_stop=0;frameshift=0;busco=-,-;	-	gastrula zinc finger protein XlCGF57.1-like, partial [Xiphophorus maculatus]";qcov=34.38;scov=37.16;-;rep_cov=4.77;pfam=PF00096,PF12874
chr-10	16388524	16485773	16446205	16479187	-	ID=g11363;cds=3;protein=XP_023196850.1;pro_len=504;align=1-497;cover=98.61;pid=77.87;start_c=1;stop_c=1;pre_stop=0;frameshift=0;busco=-,-;	-	gastrula zinc finger protein XlCGF46.1-like isoform X1 [Xiphophorus maculatus]";qcov=25.82;scov=26.06;-;rep_cov=4.45;pfam=PF00096,PF12874
chr-10	16388524	16485773	16446205	16485552	-	ID=g11364;cds=3;protein=XP_014326649.1;pro_len=544;align=1-543;cover=99.82;pid=73.85;start_c=1;stop_c=1;pre_stop=0;frameshift=0;busco=-,-;	-	gastrula zinc finger protein XlCGF57.1-like [Xiphophorus couchianus]";qcov=33.02;scov=43.71;-;rep_cov=24.12;pfam=PF00096
chr-10	16388524	16485773	16446205	16496712	-	ID=g11365;cds=4;protein=XP_012737150.2;pro_len=436;align=32-431;cover=91.74;pid=46.50;start_c=0;stop_c=1;pre_stop=0;frameshift=0;busco=-,-;	-	gastrula zinc finger protein XlCGF57.1-like [Xiphophorus maculatus]";qcov=50.79;scov=37.19;-;rep_cov=2.91;pfam=PF00096
chr-10	16388524	16485773	16450601	16489796	-	ID=g11366;cds=3;protein=XP_012737077.2;pro_len=646;align=66-578;cover=79.41;pid=48.73;start_c=1;stop_c=1;pre_stop=1;frameshift=0;busco=-,-;	-	gastrula zinc finger protein XlCGF46.1-like isoform X1 [Xiphophorus maculatus]";qcov=19.67;scov=30.50;-;rep_cov=0.00;pfam=PF12874,PF13894,PF13912
chr-10	16388524	16485773	16450601	16471803	-	ID=g11368;cds=4;protein=XP_023185779.1;pro_len=996;align=127-982;cover=85.94;pid=39.25;start_c=1;stop_c=1;pre_stop=1;frameshift=0;busco=-,-;	-	gastrula zinc finger protein XlCGF57.1-like [Xiphophorus maculatus]";qcov=19.11;scov=34.38;-;rep_cov=10.82;pfam=PF12874,PF13894,PF13912
chr-10	16388524	16485773	16481955	16485328	-	ID=g11371;cds=3;protein=XP_023196994.1;pro_len=592;align=5-592;cover=99.32;pid=97.28;start_c=0;stop_c=1;pre_stop=0;frameshift=0;busco=-,-;	-	gastrula zinc finger protein XlCGF57.1-like, partial [Xiphophorus maculatus]";qcov=45.24;scov=44.93;-;rep_cov=29.03;pfam=PF00096,PF12874,PF13912
chr-10	16388524	16485773	16481955	16489835	-	ID=g11372;cds=2;protein=XP_017166224.1;pro_len=538;align=53-538;cover=90.33;pid=72.02;start_c=0;stop_c=1;pre_stop=0;frameshift=0;busco=-,-;	-	gastrula zinc finger protein XlCGF57.1-like [Xiphophorus couchianus]";qcov=31.48;scov=32.28;-;rep_cov=29.44;pfam=PF00096,PF12874,PF13912
chr-10	16388524	16485773	16481955	16489835	-	ID=g11374;cds=3;protein=XP_023196855.1;pro_len=542;align=22-540;cover=95.76;pid=73.60;start_c=0;stop_c=1;pre_stop=0;frameshift=0;busco=-,-;	-	gastrula zinc finger protein XlCGF46.1-like isoform X2 [Xiphophorus maculatus]";qcov=40.04;scov=43.50;-;rep_cov=27.54;pfam=PF00096,PF12874,PF13912
chr-10	16388524	16485773	16441900	16483487	-	ID=g11355;cds=3;protein=XP_015796563.1;pro_len=476;align=42-472;cover=90.55;pid=53.13;start_c=0;stop_c=1;pre_stop=0;frameshift=0;busco=-,-;	-	PREDICTED: gastrula zinc finger protein XlCGF57.1-like isoform X2 [Poecilia mexicana]";qcov=43.72;scov=37.50;-;rep_cov=10.98;pfam=PF00096,PF13894,PF13912,PF16622
chr-10	16388524	16485773	16441900	16483490	-	ID=g11356;cds=4;protein=XP_008435730.1;pro_len=440;align=38-438;cover=91.14;pid=45.89;start_c=0;stop_c=1;pre_stop=0;frameshift=0;busco=-,-;	-	PREDICTED: gastrula zinc finger protein XlCGF57.1-like [Poecilia reticulata]";qcov=54.57;scov=44.49;-;rep_cov=11.99;pfam=PF00096,PF13894,PF16622
chr-10	16388524	16485773	16446205	16452130	-	ID=g11362;cds=3;protein=XP_021163833.2;pro_len=497;align=36-496;cover=92.76;pid=50.33;start_c=0;stop_c=1;pre_stop=0;frameshift=0;busco=-,-;	-	PREDICTED: gastrula zinc finger protein XlCGF57.1-like isoform X2 [Poecilia mexicana]";qcov=44.40;scov=44.20;-;rep_cov=3.59;pfam=PF00096,PF12874
chr-10	16388524	16485773	16481955	16489835	-	ID=g11373;cds=3;protein=XP_014326649.1;pro_len=544;align=23-543;cover=95.77;pid=71.98;start_c=0;stop_c=1;pre_stop=0;frameshift=0;busco=-,-;	-	PREDICTED: gastrula zinc finger protein XlCGF57.1-like isoform X2 [Poecilia mexicana]";qcov=38.91;scov=44.57;-;rep_cov=10.79;pfam=PF00096,PF12874,PF13912
chr-10	16388524	16485773	16336238	16407346	-	ID=g11352;cds=14;protein=XP_005805418.1;pro_len=1657;align=1-1657;cover=100.00;pid=97.95;start_c=1;stop_c=1;pre_stop=0;frameshift=0;busco=ray,-;	Aatk	serine/threonine-protein kinase LMTK1-like isoform X1 [Xiphophorus maculatus]";qcov=100.00;scov=100.00;-;rep_cov=1.71;pfam=PF07714
chr-10	16388524	16485773	16419048	16423814	-	ID=g11353;cds=2;protein=XP_008435862.1;pro_len=470;align=1-470;cover=100.00;pid=96.38;start_c=1;stop_c=1;pre_stop=0;frameshift=0;busco=-,-;	-	zinc finger protein 595-like [Xiphophorus maculatus]";qcov=50.43;scov=23.65;-;rep_cov=29.16;pfam=PF00096,PF12874,PF13912
chr-10	19600166	20647788	20076393	20098507	+	ID=g11484;cds=9;%evi=100;start_c=1;stop_c=1;busco=-,-;	Ogfod3	2-oxoglutarate and iron-dependent oxygenase domain-containing protein 3 [Xiphophorus couchianus]";qcov=100.00;scov=100.00;-;rep_cov=0.00;pfam=PF13640
chr-10	19600166	20647788	20011775	20015506	+	ID=g11478;cds=9;protein=XP_005809676.1;pro_len=386;align=1-386;cover=100.00;pid=94.56;start_c=1;stop_c=1;pre_stop=0;frameshift=0;busco=-,vert;	MRPL38	39S ribosomal protein L38, mitochondrial isoform X1 [Xiphophorus couchianus]";qcov=100.00;scov=100.00;-;rep_cov=0.00;pfam=PF01161
chr-10	19600166	20647788	19810261	19852901	-	ID=g11464;cds=27;protein=XP_023196478.1;pro_len=1366;align=1-1366;cover=100.00;pid=97.44;start_c=1;stop_c=1;pre_stop=0;frameshift=1;busco=-,-;	Spag9	C-Jun-amino-terminal kinase-interacting protein 4-like isoform X3 [Xiphophorus maculatus]";qcov=100.00;scov=100.00;-;rep_cov=0.69;pfam=PF09744,PF16471
chr-10	19600166	20647788	19612139	19668481	+	ID=g11461;cds=31;protein=XP_023196384.1;pro_len=1559;align=1-1559;cover=100.00;pid=98.46;start_c=1;stop_c=1;pre_stop=0;frameshift=0;busco=-,-;	Abcc3	canalicular multispecific organic anion transporter 2-like isoform X1 [Xiphophorus couchianus]";qcov=100.00;scov=100.00;-;rep_cov=0.00;pfam=PF00005,PF00664
chr-10	19600166	20647788	19878427	19886441	-	ID=g11467;cds=6;protein=XP_008435998.2;pro_len=496;align=1-496;cover=100.00;pid=95.36;start_c=1;stop_c=1;pre_stop=0;frameshift=0;busco=-,-;	cdr2l	cerebellar degeneration-related protein 2-like [Xiphophorus maculatus]";qcov=96.55;scov=96.35;-;rep_cov=0.00;pfam=-
chr-10	19600166	20647788	20063768	20069256	+	ID=g11482;cds=6;protein=XP_023196520.1;pro_len=224;align=1-224;cover=100.00;pid=97.32;start_c=1;stop_c=1;pre_stop=0;frameshift=0;busco=-,vert;	cybc1	cytochrome b-245 chaperone 1 homolog isoform X1 [Xiphophorus couchianus]";qcov=100.00;scov=100.00;-;rep_cov=0.00;pfam=PF15169
chr-10	19600166	20647788	20070070	20074999	-	ID=g11483;cds=11;protein=XP_005809678.1;pro_len=479;align=1-479;cover=100.00;pid=96.66;start_c=1;stop_c=1;pre_stop=0;frameshift=0;busco=-,-;	Hexd	hexosaminidase D [Xiphophorus couchianus]";qcov=100.00;scov=100.00;-;rep_cov=0.00;pfam=PF00728
chr-10	19600166	20647788	19931705	19951439	+	ID=g11470;cds=38;protein=XP_023196221.1;pro_len=1941;align=1-1941;cover=100.00;pid=97.84;start_c=1;stop_c=1;pre_stop=0;frameshift=0;busco=-,-;	Itgb4	integrin beta-4 isoform X1 [Xiphophorus maculatus]";qcov=100.00;scov=100.00;-;rep_cov=1.63;pfam=PF00041,PF00362,PF03160,PF07965
chr-10	19600166	20647788	20017456	20028437	-	ID=g11479;cds=12;protein=XP_014328219.1;pro_len=497;align=1-497;cover=100.00;pid=96.78;start_c=1;stop_c=1;pre_stop=0;frameshift=0;busco=-,-;	fdxr	NADPH:adrenodoxin oxidoreductase, mitochondrial [Xiphophorus couchianus]";qcov=100.00;scov=100.00;-;rep_cov=0.00;pfam=PF07992
chr-10	19600166	20647788	20053474	20063592	-	ID=g11481;cds=11;protein=XP_023196518.1;pro_len=461;align=1-461;cover=100.00;pid=97.83;start_c=1;stop_c=1;pre_stop=0;frameshift=0;busco=-,-;	narf	nuclear prelamin A recognition factor isoform X1 [Xiphophorus couchianus]";qcov=100.00;scov=97.88;-;rep_cov=0.07;pfam=PF02256,PF02906
chr-10	19600166	20647788	19867363	19868625	+	ID=g11466;cds=6;protein=XP_023196671.1;pro_len=193;align=1-193;cover=100.00;pid=96.37;start_c=1;stop_c=1;pre_stop=0;frameshift=0;busco=ray,vert;	mrpl58	peptidyl-tRNA hydrolase ICT1, mitochondrial [Xiphophorus couchianus]";qcov=100.00;scov=100.00;-;rep_cov=0.00;pfam=PF00472
chr-10	19600166	20647788	19895598	19896534	+	ID=g11468;cds=2;protein=XP_015819227.1;pro_len=149;align=72-149;cover=52.35;pid=58.97;start_c=0;stop_c=1;pre_stop=0;frameshift=0;busco=-,-;	-	PREDICTED: small integral membrane protein 5 [Nothobranchius furzeri]";qcov=97.47;scov=51.01;-;rep_cov=0.00;pfam=PF15831
chr-10	19600166	20647788	19967838	19968437	-	ID=g11473;cds=3;protein=XP_015819260.1;pro_len=140;align=3-140;cover=98.57;pid=97.83;start_c=0;stop_c=1;pre_stop=0;frameshift=0;busco=-,-;	His3.3A	PREDICTED: histone H3.3 isoform X1 [Nothobranchius furzeri]";qcov=100.00;scov=98.57;-;rep_cov=0.00;pfam=PF00125
chr-10	19600166	20647788	19999579	20004334	+	ID=g11476;cds=8;protein=XP_005809675.1;pro_len=263;align=1-263;cover=100.00;pid=96.58;start_c=1;stop_c=1;pre_stop=0;frameshift=0;busco=ray,-;	WBP2	PREDICTED: WW domain-binding protein 2 [Poecilia mexicana]";qcov=100.00;scov=100.00;-;rep_cov=0.00;pfam=PF02893
chr-10	19600166	20647788	20108368	20109435	-	ID=g11485;cds=1;protein=XP_005809680.2;pro_len=356;align=1-356;cover=100.00;pid=99.72;start_c=1;stop_c=1;pre_stop=0;frameshift=0;busco=-,-;	Uts2r	PREDICTED: urotensin-2 receptor [Poecilia mexicana]";qcov=100.00;scov=100.00;-;rep_cov=3.75;pfam=PF00001
chr-10	19600166	20647788	19743419	19744432	-	ID=g11463;cds=1;protein=XP_005809669.1;pro_len=338;align=1-338;cover=100.00;pid=99.11;start_c=1;stop_c=1;pre_stop=0;frameshift=0;busco=-,-;	Tob1	protein Tob1-like [Xiphophorus hellerii]";qcov=100.00;scov=100.00;-;rep_cov=6.61;pfam=PF07742
chr-10	19600166	20647788	19979382	19996873	-	ID=g11475;cds=34;%evi=100;start_c=1;stop_c=1;busco=-,vert;	Unc13d	protein unc-13 homolog D [Xiphophorus maculatus]";qcov=100.00;scov=100.00;-;rep_cov=0.00;pfam=PF00168,PF10540
chr-10	19600166	20647788	19969679	19977933	+	ID=g11474;cds=15;protein=XP_023196190.1;pro_len=810;align=1-810;cover=100.00;pid=97.28;start_c=1;stop_c=1;pre_stop=0;frameshift=0;busco=-,-;	Unk	RING finger protein unkempt homolog isoform X1 [Xiphophorus couchianus]";qcov=100.00;scov=100.00;-;rep_cov=1.64;pfam=-
chr-10	19600166	20647788	19900289	19920795	+	ID=g11469;cds=10;protein=XP_023197371.1;pro_len=304;align=1-304;cover=100.00;pid=98.36;start_c=1;stop_c=1;pre_stop=0;frameshift=0;busco=ray,vert;	SAP30BP	SAP30-binding protein isoform X1 [Xiphophorus maculatus]";qcov=100.00;scov=100.00;-;rep_cov=6.86;pfam=PF07818
chr-10	19600166	20647788	19854916	19864443	-	ID=g11465;cds=15;protein=XP_005809670.1;pro_len=676;align=1-676;cover=100.00;pid=97.78;start_c=1;stop_c=1;pre_stop=0;frameshift=0;busco=ray,vert;	DAGLB	sn1-specific diacylglycerol lipase beta [Xiphophorus maculatus]";qcov=100.00;scov=100.00;-;rep_cov=1.38;pfam=PF01764
chr-10	19600166	20647788	20610239	20649335	-	ID=g11491;cds=16;protein=XP_005807409.2;pro_len=823;align=1-823;cover=100.00;pid=98.18;start_c=1;stop_c=1;pre_stop=0;frameshift=0;busco=ray,vert;	SPATA20	spermatogenesis-associated protein 20 isoform X1 [Xiphophorus couchianus]";qcov=100.00;scov=100.00;-;rep_cov=1.42;pfam=PF03190
chr-10	19600166	20647788	20006817	20011100	-	ID=g11477;cds=8;%evi=100;start_c=1;stop_c=1;busco=ray,-;	Trim65	tripartite motif-containing protein 65 [Xiphophorus couchianus]";qcov=100.00;scov=100.00;-;rep_cov=0.00;pfam=PF00622,PF00643,PF13445,PF13765
chr-10	19600166	20647788	19952988	19958023	-	ID=g11471;cds=9;protein=XP_014328221.1;pro_len=435;align=1-435;cover=100.00;pid=98.62;start_c=1;stop_c=1;pre_stop=0;frameshift=0;busco=-,-;	BTN3A1	tripartite motif-containing protein 60-like isoform X1 [Xiphophorus maculatus]";qcov=100.00;scov=100.00;-;rep_cov=8.79;pfam=PF00622,PF13765
chr-10	19600166	20647788	20250533	20252025	-	ID=g11488;cds=6;%evi=100;start_c=1;stop_c=1;busco=-,-;	PRSS2	trypsin-like [Xiphophorus maculatus]";qcov=97.98;scov=98.37;-;rep_cov=100.00;pfam=PF00089
chr-10	19600166	20647788	19961875	19967192	+	ID=g11472;cds=16;protein=XP_023196193.1;pro_len=436;align=1-436;cover=100.00;pid=97.25;start_c=1;stop_c=1;pre_stop=0;frameshift=0;busco=-,-;	-	uncharacterized protein LOC111609822 isoform X1 [Xiphophorus maculatus]";qcov=100.00;scov=100.00;-;rep_cov=0.53;pfam=PF02759
chr-10	19600166	20647788	20032547	20035352	-	ID=g11480;cds=4;protein=XP_023196265.1;pro_len=247;align=1-247;cover=100.00;pid=98.79;start_c=1;stop_c=1;pre_stop=0;frameshift=0;busco=-,-;	-	uncharacterized protein LOC111609838 [Xiphophorus maculatus]";qcov=100.00;scov=100.00;-;rep_cov=0.00;pfam=-
chr-10	19600166	20647788	20180960	20186797	-	ID=g11486;cds=1;protein=sp|A6QLK5|PNMA1_BOVIN;pro_len=353;align=1-339;cover=96.03;pid=38.35;start_c=1;stop_c=1;pre_stop=0;frameshift=0;busco=-,-;	POL	uncharacterized protein LOC117827597 [Notolabrus celidotus]";qcov=99.59;scov=99.64;-;rep_cov=24.82;pfam=PF00078,PF00098,PF00665,PF09337,PF14893
chr-10	19600166	20647788	20222878	20227464	-	ID=g11487;cds=2;protein=XP_005809681.1;pro_len=365;align=1-365;cover=100.00;pid=99.18;start_c=1;stop_c=1;pre_stop=0;frameshift=0;busco=ray,-;	Uts2r	urotensin-2 receptor-like isoform X1 [Xiphophorus couchianus]";qcov=97.85;scov=99.73;-;rep_cov=0.00;pfam=PF00001
chr-10	19600166	20647788	20304270	20574376	-	ID=g11490;cds=39;protein=XP_023197008.1;pro_len=2567;align=1-2567;cover=100.00;pid=98.56;start_c=1;stop_c=1;pre_stop=0;frameshift=0;busco=-,-;	CACNA1G	voltage-dependent T-type calcium channel subunit alpha-1G isoform X1 [Xiphophorus maculatus]";qcov=100.00;scov=100.00;-;rep_cov=0.51;pfam=PF00520
chr-10	19600166	20647788	19680897	19685262	+	ID=g11462;cds=2;protein=XP_014328214.1;pro_len=575;align=1-575;cover=100.00;pid=98.78;start_c=1;stop_c=1;pre_stop=0;frameshift=0;busco=-,-;	WFIKKN2	WAP, Kazal, immunoglobulin, Kunitz and NTR domain-containing protein 2-like [Xiphophorus maculatus]";qcov=100.00;scov=100.00;-;rep_cov=0.00;pfam=PF00014,PF00095,PF01759,PF07679
chr-10	19600166	20647788	20294783	20296711	+	ID=g11489;cds=1;protein=XP_023190846.1;pro_len=642;align=1-642;cover=100.00;pid=99.84;start_c=1;stop_c=1;pre_stop=0;frameshift=0;busco=-,-;	ZMYM1	zinc finger MYM-type protein 1-like isoform X1 [Xiphophorus couchianus]";qcov=100.00;scov=83.27;-;rep_cov=0.00;pfam=PF05699,PF14291
chr-10	21420991	22331341	22095664	22137793	+	ID=g11538;cds=18;protein=XP_014328242.2;pro_len=560;align=1-560;cover=100.00;pid=97.50;start_c=1;stop_c=1;pre_stop=0;frameshift=0;busco=-,-;	ANTXR1	anthrax toxin receptor 1-like [Xiphophorus maculatus]";qcov=91.96;scov=91.96;-;rep_cov=1.66;pfam=PF00092,PF05586,PF05587
chr-10	21420991	22331341	21862420	21868527	-	ID=g11526;cds=1;protein=XP_023197328.1;pro_len=2032;align=1-2032;cover=100.00;pid=97.64;start_c=1;stop_c=1;pre_stop=1;frameshift=0;busco=-,-;	CEFIP	cardiac-enriched FHL2-interacting protein [Xiphophorus hellerii]";qcov=100.00;scov=100.00;-;rep_cov=0.00;pfam=PF15232
chr-10	21420991	22331341	21994886	22015310	+	ID=g11532;cds=26;protein=XP_008436148.1;pro_len=1148;align=1-1137;cover=99.04;pid=94.64;start_c=1;stop_c=1;pre_stop=1;frameshift=0;busco=-,-;	FRMPD2	FERM and PDZ domain-containing protein 2 [Xiphophorus couchianus]";qcov=99.48;scov=99.04;-;rep_cov=0.92;pfam=PF00373,PF00595,PF09379,PF09380,PF16474
chr-10	21420991	22331341	22223204	22226699	-	ID=g11543;cds=9;protein=XP_012724721.1;pro_len=323;align=1-323;cover=100.00;pid=97.21;start_c=1;stop_c=1;pre_stop=0;frameshift=0;busco=-,vert;	get4	Golgi to ER traffic protein 4 homolog [Xiphophorus maculatus]";qcov=100.00;scov=100.00;-;rep_cov=0.00;pfam=PF04190
chr-10	21420991	22331341	22078914	22081143	+	ID=g11534;cds=2;protein=XP_005809735.1;pro_len=415;align=1-415;cover=100.00;pid=98.07;start_c=1;stop_c=1;pre_stop=0;frameshift=0;busco=ray,-;	gdf2	growth/differentiation factor 2 [Xiphophorus maculatus]";qcov=100.00;scov=100.00;-;rep_cov=0.00;pfam=PF00019,PF00688
chr-10	21420991	22331341	22068795	22074063	+	ID=g11533;cds=3;protein=XP_005809725.2;pro_len=443;align=1-443;cover=100.00;pid=98.87;start_c=1;stop_c=1;pre_stop=0;frameshift=0;busco=-,-;	GDF10	growth/differentiation factor 10 [Xiphophorus maculatus]";qcov=100.00;scov=100.00;-;rep_cov=0.00;pfam=PF00019
chr-10	21420991	22331341	21909289	21910196	+	ID=g11529;cds=2;protein=XP_023196345.1;pro_len=226;align=1-226;cover=100.00;pid=100.00;start_c=1;stop_c=1;pre_stop=0;frameshift=0;busco=-,-;	Lrrc18	leucine-rich repeat-containing protein 18 [Xiphophorus maculatus]";qcov=100.00;scov=100.00;-;rep_cov=0.00;pfam=PF13855
chr-10	21420991	22331341	21857266	21859853	+	ID=g11525;cds=5;%evi=100;start_c=1;stop_c=1;busco=-,-;	BMP2	LOW QUALITY PROTEIN: bone morphogenetic protein 2-B-like [Xiphophorus hellerii]";qcov=100.00;scov=100.00;-;rep_cov=0.00;pfam=PF00019,PF00688
chr-10	21420991	22331341	22182421	22199997	+	ID=g11540;cds=31;%evi=100;start_c=1;stop_c=1;busco=-,-;	mms19	MMS19 nucleotide excision repair protein homolog isoform X3 [Xiphophorus hellerii]";qcov=100.00;scov=100.00;-;rep_cov=0.00;pfam=PF12460,PF14500
chr-10	21420991	22331341	22231716	22280287	+	ID=g11544;cds=18;protein=XP_014328239.1;pro_len=1255;align=1-1255;cover=100.00;pid=98.33;start_c=1;stop_c=1;pre_stop=0;frameshift=0;busco=-,-;	Mrtfa	myocardin-related transcription factor B-like isoform X3 [Xiphophorus couchianus]";qcov=100.00;scov=100.00;-;rep_cov=4.70;pfam=PF02037,PF02755
chr-10	21420991	22331341	22202640	22207579	-	ID=g11541;cds=9;protein=XP_005809739.2;pro_len=365;align=1-365;cover=100.00;pid=98.63;start_c=1;stop_c=1;pre_stop=0;frameshift=0;busco=-,-;	zdhhc16b	palmitoyltransferase ZDHHC16 [Xiphophorus maculatus]";qcov=100.00;scov=100.00;-;rep_cov=0.00;pfam=PF01529
chr-10	21420991	22331341	21961255	21975413	-	ID=g11531;cds=11;protein=XP_023197072.1;pro_len=439;align=1-439;cover=100.00;pid=96.81;start_c=1;stop_c=1;pre_stop=0;frameshift=0;busco=-,-;	mapk8	PREDICTED: mitogen-activated protein kinase 8 isoform X1 [Poecilia reticulata]";qcov=100.00;scov=100.00;-;rep_cov=3.15;pfam=PF00069
chr-10	21420991	22331341	22084778	22087549	+	ID=g11535;cds=1;protein=XP_017166124.1;pro_len=180;align=1-180;cover=100.00;pid=95.00;start_c=1;stop_c=1;pre_stop=0;frameshift=0;busco=-,-;	rbp3	PREDICTED: retinol-binding protein 3 isoform X2 [Poecilia mexicana]";qcov=99.13;scov=75.50;-;rep_cov=0.00;pfam=PF03572,PF11918
chr-10	21420991	22331341	22085411	22087549	+	ID=g11536;cds=1;protein=XP_017166123.1;pro_len=712;align=1-712;cover=100.00;pid=95.37;start_c=1;stop_c=1;pre_stop=0;frameshift=0;busco=-,-;	rbp3	PREDICTED: retinol-binding protein 3 [Poecilia reticulata]";qcov=100.00;scov=100.00;-;rep_cov=0.00;pfam=PF03572,PF11918
chr-10	21420991	22331341	22302264	22349889	+	ID=g11545;cds=17;protein=XP_008436121.1;pro_len=1076;align=1-1076;cover=100.00;pid=94.14;start_c=1;stop_c=1;pre_stop=0;frameshift=1;busco=ray,-;	XRCC6	PREDICTED: X-ray repair cross-complementing protein 6 isoform X1 [Poecilia reticulata]";qcov=100.00;scov=100.00;-;rep_cov=0.99;pfam=PF02037,PF02735,PF03730,PF03731,PF13908
chr-10	21420991	22331341	22089886	22092314	+	ID=g11537;cds=4;protein=XP_005809726.1;pro_len=617;align=1-617;cover=100.00;pid=97.89;start_c=1;stop_c=1;pre_stop=0;frameshift=0;busco=-,-;	rbp3	retinol-binding protein 3 [Xiphophorus hellerii]";qcov=100.00;scov=100.00;-;rep_cov=0.00;pfam=PF03572,PF11918
chr-10	21420991	22331341	21918100	21949234	+	ID=g11530;cds=10;protein=XP_014328233.1;pro_len=739;align=1-739;cover=100.00;pid=98.38;start_c=1;stop_c=1;pre_stop=0;frameshift=0;busco=-,-;	ARHGAP22	rho GTPase-activating protein 22-like isoform X1 [Xiphophorus couchianus]";qcov=100.00;scov=100.00;-;rep_cov=4.01;pfam=PF00169,PF00620
chr-10	21420991	22331341	21550274	21553596	-	ID=g11523;cds=3;protein=XP_005807407.1;pro_len=495;align=1-495;cover=100.00;pid=98.99;start_c=1;stop_c=1;pre_stop=0;frameshift=0;busco=-,-;	SOX9	transcription factor Sox-9-A-like [Xiphophorus hellerii]";qcov=100.00;scov=100.00;-;rep_cov=3.82;pfam=PF00505,PF12444
chr-10	21420991	22331341	21875260	21883235	+	ID=g11527;cds=5;%evi=100;start_c=1;stop_c=1;busco=-,-;	-	transmembrane protein 273 isoform X2 [Xiphophorus hellerii]";qcov=100.00;scov=100.00;-;rep_cov=0.00;pfam=PF14986
chr-10	21420991	22331341	22165212	22178070	-	ID=g11539;cds=4;protein=XP_005809738.1;pro_len=242;align=1-242;cover=100.00;pid=98.76;start_c=1;stop_c=1;pre_stop=0;frameshift=0;busco=-,-;	ubtd1	ubiquitin domain-containing protein 1 [Xiphophorus maculatus]";qcov=100.00;scov=100.00;-;rep_cov=0.00;pfam=PF00240,PF16455
chr-10	21420991	22331341	22212008	22221238	+	ID=g11542;cds=30;protein=XP_014328240.1;pro_len=966;align=1-966;cover=100.00;pid=98.24;start_c=1;stop_c=1;pre_stop=0;frameshift=0;busco=ray,-;	vps35l	UPF0505 protein C16orf62 homolog isoform X1 [Xiphophorus maculatus]";qcov=100.00;scov=100.00;-;rep_cov=0.97;pfam=-
chr-10	21420991	22331341	21887809	21901986	+	ID=g11528;cds=8;%evi=100;start_c=1;stop_c=1;busco=-,-;	Vstm4	V-set and transmembrane domain-containing protein 4 [Xiphophorus maculatus]";qcov=100.00;scov=100.00;-;rep_cov=6.69;pfam=PF07686
chr-11	3825122	3843988	3824396	3855973	+	ID=g11793;cds=16;protein=XP_005800406.1;pro_len=1024;align=1-1021;cover=99.71;pid=98.14;start_c=1;stop_c=1;pre_stop=0;frameshift=0;busco=ray,-;	Clip2	CAP-Gly domain-containing linker protein 2 isoform X2 [Xiphophorus hellerii]";qcov=99.42;scov=99.71;-;rep_cov=0.00;pfam=PF01302
chr-11	10576992	10665991	10659880	10667634	-	ID=g12056;cds=15;protein=XP_005816145.1;pro_len=613;align=1-613;cover=100.00;pid=98.04;start_c=1;stop_c=1;pre_stop=0;frameshift=0;busco=ray,-;	ALG9	alpha-1,2-mannosyltransferase ALG9 isoform X1 [Xiphophorus couchianus]";qcov=100.00;scov=100.00;-;rep_cov=0.00;pfam=PF03901
chr-11	10576992	10665991	10575243	10579097	-	ID=g12047;cds=10;protein=XP_005805911.1;pro_len=497;align=1-497;cover=100.00;pid=96.18;start_c=1;stop_c=1;pre_stop=0;frameshift=0;busco=-,vert;	BUD13	BUD13 homolog [Xiphophorus maculatus]";qcov=100.00;scov=100.00;-;rep_cov=2.99;pfam=PF09736
chr-11	10576992	10665991	10636361	10646301	+	ID=g12054;cds=18;protein=XP_023198620.1;pro_len=765;align=1-765;cover=100.00;pid=96.47;start_c=1;stop_c=1;pre_stop=0;frameshift=0;busco=-,-;	CFB	complement factor B-like [Xiphophorus couchianus]";qcov=100.00;scov=100.00;-;rep_cov=0.00;pfam=PF00084,PF00089,PF00092
chr-11	10576992	10665991	10651290	10656647	+	ID=g12055;cds=8;protein=XP_023197484.1;pro_len=487;align=1-487;cover=100.00;pid=97.54;start_c=1;stop_c=1;pre_stop=0;frameshift=0;busco=ray,-;	LAYN	layilin isoform X4 [Xiphophorus couchianus]";qcov=100.00;scov=100.00;-;rep_cov=0.00;pfam=PF00059
chr-11	10576992	10665991	10585306	10601402	+	ID=g12049;cds=10;protein=XP_014326811.2;pro_len=501;align=1-501;cover=100.00;pid=98.40;start_c=1;stop_c=1;pre_stop=0;frameshift=0;busco=-,-;	NECTIN1	nectin-1-like [Xiphophorus hellerii]";qcov=100.00;scov=100.00;-;rep_cov=0.00;pfam=PF07686,PF08205,PF13895
chr-11	10576992	10665991	10606430	10617412	+	ID=g12051;cds=14;protein=XP_035999000.1;pro_len=1118;align=1-1088;cover=97.32;pid=78.77;start_c=1;stop_c=1;pre_stop=0;frameshift=1;busco=-,-;	VSIG10L2	PREDICTED: hemicentin-1-like [Cyprinodon variegatus]";qcov=98.44;scov=69.03;-;rep_cov=1.01;pfam=PF07679,PF13895,PF13927
chr-11	10576992	10665991	10630009	10634955	-	ID=g12053;cds=13;protein=XP_005805913.1;pro_len=455;align=1-455;cover=100.00;pid=98.02;start_c=1;stop_c=1;pre_stop=0;frameshift=0;busco=-,-;	CHEK1	serine/threonine-protein kinase Chk1 isoform X1 [Xiphophorus couchianus]";qcov=100.00;scov=100.00;-;rep_cov=0.00;pfam=PF00069
chr-11	10576992	10665991	10581278	10581798	-	ID=g12048;cds=2;protein=XP_005805875.1;pro_len=153;align=13-153;cover=92.16;pid=95.74;start_c=1;stop_c=1;pre_stop=0;frameshift=0;busco=-,-;	-	thy-1 membrane glycoprotein-like [Xiphophorus couchianus]";qcov=95.92;scov=92.16;-;rep_cov=0.00;pfam=-
chr-11	10576992	10665991	10603886	10606390	+	ID=g12050;cds=4;protein=XP_023198305.1;pro_len=233;align=1-233;cover=100.00;pid=98.71;start_c=1;stop_c=1;pre_stop=0;frameshift=0;busco=-,-;	Vsig10l2	V-set and immunoglobulin domain-containing protein 10-like 2 [Xiphophorus maculatus]";qcov=100.00;scov=100.00;-;rep_cov=0.00;pfam=PF13927
chr-11	10576992	10665991	10622562	10629082	+	ID=g12052;cds=11;protein=XP_023198487.1;pro_len=833;align=1-833;cover=100.00;pid=97.36;start_c=1;stop_c=1;pre_stop=0;frameshift=0;busco=-,-;	VSIG10L2	V-set and immunoglobulin domain-containing protein 10-like 2 [Xiphophorus maculatus]";qcov=100.00;scov=100.00;-;rep_cov=0.00;pfam=PF07679,PF13895,PF13927
chr-12	3415304	3514998	3489861	3493172	-	ID=g13003;cds=4;protein=XP_005808852.1;pro_len=110;align=1-110;cover=100.00;pid=95.45;start_c=1;stop_c=1;pre_stop=0;frameshift=0;busco=-,-;	CCL3	C-C motif chemokine 3-like [Xiphophorus hellerii]";qcov=100.00;scov=100.00;-;rep_cov=0.00;pfam=PF00048
chr-12	3415304	3514998	3501328	3502222	-	ID=g13004;cds=3;%evi=100;start_c=1;stop_c=1;busco=-,-;	-	C-C motif chemokine 20-like [Xiphophorus hellerii]";qcov=100.00;scov=100.00;-;rep_cov=0.00;pfam=PF00048
chr-12	3415304	3514998	3505259	3505709	-	ID=g13005;cds=3;protein=XP_005808851.1;pro_len=93;align=1-93;cover=100.00;pid=94.62;start_c=1;stop_c=1;pre_stop=0;frameshift=0;busco=-,-;	CCL20	C-C motif chemokine 20-like [Xiphophorus couchianus]";qcov=100.00;scov=100.00;-;rep_cov=0.00;pfam=PF00048
chr-12	3415304	3514998	3450140	3466199	+	ID=g13001;cds=11;protein=XP_023199335.1;pro_len=1580;align=1-1580;cover=100.00;pid=97.66;start_c=1;stop_c=1;pre_stop=0;frameshift=0;busco=-,-;	Rusc2	iporin isoform X1 [Xiphophorus couchianus]";qcov=100.00;scov=100.00;-;rep_cov=5.00;pfam=PF02759,PF14604
chr-12	3415304	3514998	3472544	3474365	+	ID=g13002;cds=2;protein=XP_023208407.1;pro_len=251;align=1-250;cover=99.60;pid=76.00;start_c=1;stop_c=1;pre_stop=0;frameshift=0;busco=-,-;	-	zinc finger protein 501-like isoform X1 [Xiphophorus hellerii]";qcov=31.87;scov=23.88;-;rep_cov=0.00;pfam=PF00096,PF13894
chr-12	27621591	27982585	27757062	27893225	+	ID=g13855;cds=17;protein=XP_023198886.1;pro_len=985;align=1-985;cover=100.00;pid=98.68;start_c=1;stop_c=1;pre_stop=0;frameshift=0;busco=ray,-;	ARVCF	armadillo repeat protein deleted in velo-cardio-facial syndrome isoform X1 [Xiphophorus couchianus]";qcov=100.00;scov=100.00;-;rep_cov=0.00;pfam=PF00514
chr-12	27621591	27982585	27949133	27971752	+	ID=g13857;cds=6;protein=XP_014326321.2;pro_len=328;align=1-328;cover=100.00;pid=98.17;start_c=1;stop_c=1;pre_stop=0;frameshift=0;busco=-,-;	GNB1L	guanine nucleotide-binding protein subunit beta-like protein 1 [Xiphophorus maculatus]";qcov=100.00;scov=100.00;-;rep_cov=0.00;pfam=PF00400
chr-12	27621591	27982585	27625839	27633989	-	ID=g13853;cds=13;protein=XP_014326318.1;pro_len=784;align=1-784;cover=100.00;pid=98.85;start_c=1;stop_c=1;pre_stop=0;frameshift=0;busco=-,vert;	Dgcr8	microprocessor complex subunit DGCR8 [Xiphophorus maculatus]";qcov=100.00;scov=100.00;-;rep_cov=1.66;pfam=PF00035
chr-12	27621591	27982585	27980285	27987965	-	ID=g13858;cds=8;protein=XP_023198861.1;pro_len=498;align=1-498;cover=100.00;pid=98.80;start_c=1;stop_c=1;pre_stop=0;frameshift=0;busco=ray,-;	tbx1	T-box transcription factor TBX1 [Xiphophorus maculatus]";qcov=100.00;scov=100.00;-;rep_cov=0.00;pfam=PF00907
chr-12	27621591	27982585	27899906	27927856	+	ID=g13856;cds=16;protein=XP_005804680.1;pro_len=512;align=1-512;cover=100.00;pid=95.51;start_c=1;stop_c=1;pre_stop=0;frameshift=0;busco=-,-;	Txnrd2	thioredoxin reductase 2, mitochondrial isoform X1 [Xiphophorus hellerii]";qcov=100.00;scov=100.00;-;rep_cov=0.00;pfam=PF02852,PF07992
chr-12	27621591	27982585	27636066	27654727	-	ID=g13854;cds=9;protein=XP_023199736.1;pro_len=300;align=1-300;cover=100.00;pid=96.67;start_c=1;stop_c=1;pre_stop=0;frameshift=1;busco=-,-;	Tango2	transport and Golgi organization protein 2 homolog isoform X2 [Xiphophorus couchianus]";qcov=100.00;scov=87.72;-;rep_cov=2.74;pfam=PF05742
chr-12	27621591	27982585	27619514	27624016	+	ID=g13852;cds=11;protein=XP_023199270.1;pro_len=604;align=1-604;cover=100.00;pid=97.35;start_c=1;stop_c=1;pre_stop=0;frameshift=0;busco=-,-;	TRMT2A	tRNA (uracil-5-)-methyltransferase homolog A [Xiphophorus couchianus]";qcov=100.00;scov=100.00;-;rep_cov=0.00;pfam=PF00076,PF05958
chr-12	29077943	29618729	29475020	29477515	+	ID=g13883;cds=7;protein=XP_023199518.1;pro_len=376;align=1-376;cover=100.00;pid=97.87;start_c=1;stop_c=1;pre_stop=0;frameshift=0;busco=-,vert;	ogfod2	2-oxoglutarate and iron-dependent oxygenase domain-containing protein 2 isoform X1 [Xiphophorus couchianus]";qcov=100.00;scov=100.00;-;rep_cov=0.00;pfam=-
chr-12	29077943	29618729	29452041	29466921	-	ID=g13881;cds=11;protein=XP_005806663.1;pro_len=801;align=1-801;cover=100.00;pid=98.38;start_c=1;stop_c=1;pre_stop=0;frameshift=0;busco=-,-;	Abcb9	ATP-binding cassette sub-family B member 9 [Xiphophorus maculatus]";qcov=100.00;scov=100.00;-;rep_cov=1.66;pfam=PF00005,PF00664
chr-12	29077943	29618729	29107605	29113812	+	ID=g13872;cds=6;protein=XP_014327086.1;pro_len=290;align=1-290;cover=100.00;pid=96.90;start_c=1;stop_c=1;pre_stop=0;frameshift=0;busco=-,-;	cyb561a3	cytochrome b ascorbate-dependent protein 3 isoform X1 [Xiphophorus couchianus]";qcov=100.00;scov=100.00;-;rep_cov=0.00;pfam=PF03188
chr-12	29077943	29618729	29479332	29507217	-	ID=g13884;cds=25;protein=XP_023197528.1;pro_len=1133;align=1-1133;cover=100.00;pid=98.59;start_c=1;stop_c=1;pre_stop=0;frameshift=0;busco=-,-;	Slc4a5	electrogenic sodium bicarbonate cotransporter 4-like [Xiphophorus maculatus]";qcov=90.91;scov=90.91;-;rep_cov=2.65;pfam=PF00955,PF07565
chr-12	29077943	29618729	29165162	29174688	-	ID=g13874;cds=5;protein=XP_023199395.1;pro_len=143;align=3-143;cover=98.60;pid=99.29;start_c=1;stop_c=1;pre_stop=0;frameshift=0;busco=-,-;	GOLGA7	golgin subfamily A member 7 [Xiphophorus maculatus]";qcov=100.00;scov=100.00;-;rep_cov=0.00;pfam=PF10256
chr-12	29077943	29618729	29118825	29148466	+	ID=g13873;cds=13;protein=XP_014327085.1;pro_len=766;align=1-766;cover=100.00;pid=98.83;start_c=1;stop_c=1;pre_stop=0;frameshift=0;busco=-,-;	loxl2b	lysyl oxidase homolog 2B-like isoform X1 [Xiphophorus hellerii]";qcov=100.00;scov=100.00;-;rep_cov=0.00;pfam=PF00530,PF01186
chr-12	29077943	29618729	28847400	29078593	+	ID=g13870;cds=17;protein=XP_023199554.1;pro_len=961;align=1-961;cover=100.00;pid=97.92;start_c=1;stop_c=1;pre_stop=0;frameshift=0;busco=-,-;	Unc5d	netrin receptor UNC5D isoform X1 [Xiphophorus couchianus]";qcov=100.00;scov=100.00;-;rep_cov=0.00;pfam=PF00090,PF00531,PF00791,PF07679,PF17217
chr-12	29077943	29618729	29207032	29222114	+	ID=g13875;cds=3;protein=XP_005806656.1;pro_len=306;align=1-306;cover=100.00;pid=96.41;start_c=1;stop_c=1;pre_stop=0;frameshift=0;busco=-,-;	Sfrp1	secreted frizzled-related protein 1 isoform X1 [Xiphophorus couchianus]";qcov=100.00;scov=100.00;-;rep_cov=0.00;pfam=PF01392,PF01759
chr-12	29077943	29618729	29394734	29426987	-	ID=g13879;cds=13;protein=XP_005806653.1;pro_len=499;align=20-499;cover=96.19;pid=98.12;start_c=1;stop_c=1;pre_stop=0;frameshift=0;busco=-,-;	PPP3CC	serine/threonine-protein phosphatase 2B catalytic subunit gamma isoform-like isoform X3 [Xiphophorus maculatus]";qcov=100.00;scov=100.00;-;rep_cov=0.00;pfam=PF00149
chr-12	29077943	29618729	29553011	29608218	+	ID=g13886;cds=5;protein=XP_023198326.1;pro_len=429;align=1-429;cover=100.00;pid=97.44;start_c=1;stop_c=1;pre_stop=0;frameshift=0;busco=-,-;	TACR1	substance-P receptor-like [Xiphophorus couchianus]";qcov=100.00;scov=100.00;-;rep_cov=0.00;pfam=PF00001
chr-12	29077943	29618729	29519731	29535455	-	ID=g13885;cds=8;protein=XP_005806660.1;pro_len=353;align=1-353;cover=100.00;pid=99.72;start_c=1;stop_c=1;pre_stop=0;frameshift=0;busco=-,-;	Tspan15	tetraspanin-15-like [Xiphophorus maculatus]";qcov=100.00;scov=100.00;-;rep_cov=0.00;pfam=PF00335
chr-12	29077943	29618729	29348981	29349283	-	ID=g13877;cds=1;protein=XP_005806654.1;pro_len=100;align=1-100;cover=100.00;pid=100.00;start_c=1;stop_c=1;pre_stop=0;frameshift=0;busco=ray,vert;	Tcim	transcriptional and immune response regulator [Xiphophorus maculatus]";qcov=100.00;scov=100.00;-;rep_cov=0.00;pfam=PF15063
chr-12	29077943	29618729	29090445	29098518	+	ID=g13871;cds=10;%evi=94.7;start_c=1;stop_c=1;busco=-,-;	Tnfrsf22	tumor necrosis factor receptor superfamily member 10B-like isoform X2 [Xiphophorus hellerii]";qcov=100.00;scov=100.00;-;rep_cov=0.00;pfam=PF00020,PF00531
chr-12	29077943	29618729	29469628	29473954	-	ID=g13882;cds=8;%evi=100;start_c=1;stop_c=1;busco=-,-;	GIN1	uncharacterized protein zgc:113436 [Epinephelus lanceolatus]";qcov=100.00;scov=100.00;-;rep_cov=0.00;pfam=-
chr-12	29077943	29618729	29435745	29449064	-	ID=g13880;cds=4;protein=XP_005806651.1;pro_len=284;align=1-284;cover=100.00;pid=98.59;start_c=1;stop_c=1;pre_stop=0;frameshift=0;busco=-,-;	VPS37B	vacuolar protein sorting-associated protein 37B [Xiphophorus maculatus]";qcov=100.00;scov=100.00;-;rep_cov=0.00;pfam=PF07200
chr-12	29077943	29618729	29240852	29307345	+	ID=g13876;cds=6;protein=XP_023200035.1;pro_len=260;align=1-251;cover=96.54;pid=98.80;start_c=1;stop_c=1;pre_stop=0;frameshift=0;busco=-,-;	Zmat4	zinc finger matrin-type protein 4 [Xiphophorus maculatus]";qcov=99.60;scov=96.54;-;rep_cov=0.00;pfam=PF12171,PF12874
chr-12	29077943	29618729	29369907	29388487	+	ID=g13878;cds=22;%evi=100;start_c=1;stop_c=1;busco=-,-;	ADAM28	zinc metalloproteinase-disintegrin-like brevilysin H2a isoform X2 [Xiphophorus hellerii]";qcov=100.00;scov=100.00;-;rep_cov=0.00;pfam=PF00200,PF01421,PF01562,PF08516
chr-12	30701862	30736292	30700976	30706390	-	ID=g13933;cds=2;protein=XP_005802223.1;pro_len=278;align=1-278;cover=100.00;pid=98.56;start_c=1;stop_c=1;pre_stop=0;frameshift=0;busco=-,-;	CH25H	cholesterol 25-hydroxylase-like protein [Xiphophorus hellerii]";qcov=100.00;scov=100.00;-;rep_cov=0.00;pfam=PF04116
chr-12	30701862	30736292	30712132	30735359	-	ID=g13934;cds=11;protein=XP_005802194.1;pro_len=332;align=1-332;cover=100.00;pid=97.29;start_c=1;stop_c=1;pre_stop=0;frameshift=0;busco=-,-;	erlin2	erlin-2 [Xiphophorus couchianus]";qcov=100.00;scov=100.00;-;rep_cov=0.00;pfam=PF01145
chr-13	20735707	20851171	20800877	20802428	+	ID=g14975;cds=2;protein=XP_015796163.1;pro_len=384;align=88-384;cover=77.34;pid=34.68;start_c=1;stop_c=1;pre_stop=0;frameshift=0;busco=-,-;	-	uncharacterized protein LOC113026912 isoform X2 [Astatotilapia calliptera]";qcov=98.14;scov=75.32;-;rep_cov=0.00;pfam=-
chr-13	20735707	20851171	20801422	20803424	+	ID=g14976;cds=4;protein=NP_001013532.1;pro_len=707;align=245-707;cover=65.49;pid=53.78;start_c=0;stop_c=1;pre_stop=0;frameshift=1;busco=-,-;	-	uncharacterized protein LOC113008281 isoform X1 [Astatotilapia calliptera]";qcov=95.23;scov=79.67;-;rep_cov=29.55;pfam=-
chr-13	22113397	22896153	22853080	22860203	+	ID=g15025;cds=11;protein=XP_008419692.1;pro_len=551;align=1-551;cover=100.00;pid=95.28;start_c=1;stop_c=1;pre_stop=0;frameshift=0;busco=ray,-;	cfaD	digestive cysteine proteinase 1-like [Xiphophorus couchianus]";qcov=100.00;scov=100.00;-;rep_cov=0.00;pfam=PF00112,PF08246
chr-13	22113397	22896153	22249871	22291522	+	ID=g14990;cds=11;protein=XP_023200232.1;pro_len=1106;align=1-1106;cover=100.00;pid=99.01;start_c=1;stop_c=1;pre_stop=0;frameshift=0;busco=ray,-;	DLGAP2	disks large-associated protein 3 [Xiphophorus maculatus]";qcov=100.00;scov=100.00;-;rep_cov=1.54;pfam=PF03359
chr-13	22113397	22896153	22806707	22815881	-	ID=g15022;cds=4;protein=XP_014329237.1;pro_len=192;align=1-192;cover=100.00;pid=97.40;start_c=1;stop_c=1;pre_stop=0;frameshift=0;busco=-,-;	znrf2	E3 ubiquitin-protein ligase znrf2-like [Xiphophorus couchianus]";qcov=100.00;scov=100.00;-;rep_cov=0.00;pfam=PF13639
chr-13	22113397	22896153	22383517	22458489	-	ID=g15004;cds=29;protein=XP_023201150.1;pro_len=1621;align=1-1621;cover=100.00;pid=97.22;start_c=1;stop_c=1;pre_stop=0;frameshift=0;busco=-,-;	Fhod3	FH1/FH2 domain-containing protein 3-like isoform X1 [Xiphophorus maculatus]";qcov=100.00;scov=100.00;-;rep_cov=3.51;pfam=PF02181
chr-13	22113397	22896153	22612759	22613748	+	ID=g15016;cds=1;protein=XP_015820342.1;pro_len=327;align=1-327;cover=100.00;pid=43.43;start_c=1;stop_c=1;pre_stop=1;frameshift=0;busco=-,-;	GTF2IRD2	general transcription factor II-I repeat domain-containing protein 2-like [Xiphophorus couchianus]";qcov=97.87;scov=53.40;-;rep_cov=0.00;pfam=-
chr-13	22113397	22896153	22352434	22354492	-	ID=g14998;cds=6;protein=XP_005811829.1;pro_len=223;align=1-223;cover=100.00;pid=98.21;start_c=1;stop_c=1;pre_stop=0;frameshift=0;busco=-,-;	-	glutathione S-transferase A-like [Xiphophorus maculatus]";qcov=100.00;scov=100.00;-;rep_cov=0.00;pfam=PF13417,PF14497
chr-13	22113397	22896153	22359078	22361873	-	ID=g14999;cds=6;protein=XP_005811828.1;pro_len=226;align=1-226;cover=100.00;pid=95.58;start_c=1;stop_c=1;pre_stop=0;frameshift=0;busco=-,-;	-	glutathione S-transferase A-like [Xiphophorus hellerii]";qcov=100.00;scov=100.00;-;rep_cov=0.00;pfam=PF13417,PF14497
chr-13	22113397	22896153	22365069	22368042	-	ID=g15000;cds=6;protein=XP_005811827.1;pro_len=226;align=1-226;cover=100.00;pid=97.35;start_c=1;stop_c=1;pre_stop=0;frameshift=0;busco=-,-;	-	glutathione S-transferase A-like isoform X1 [Xiphophorus couchianus]";qcov=100.00;scov=100.00;-;rep_cov=0.00;pfam=PF13417,PF14497
chr-13	22113397	22896153	22369866	22371459	-	ID=g15001;cds=6;protein=XP_023201156.1;pro_len=225;align=1-225;cover=100.00;pid=97.33;start_c=1;stop_c=1;pre_stop=0;frameshift=0;busco=-,-;	-	glutathione S-transferase A-like [Xiphophorus maculatus]";qcov=100.00;scov=100.00;-;rep_cov=0.00;pfam=PF13417,PF14497
chr-13	22113397	22896153	22374631	22376226	-	ID=g15002;cds=6;protein=XP_023201157.1;pro_len=225;align=1-225;cover=100.00;pid=97.78;start_c=1;stop_c=1;pre_stop=0;frameshift=0;busco=-,-;	-	glutathione S-transferase A-like [Xiphophorus maculatus]";qcov=100.00;scov=100.00;-;rep_cov=0.00;pfam=PF13410,PF13417
chr-13	22113397	22896153	22379440	22382170	-	ID=g15003;cds=6;protein=XP_005816168.2;pro_len=225;align=1-225;cover=100.00;pid=97.78;start_c=1;stop_c=1;pre_stop=0;frameshift=0;busco=-,-;	-	glutathione S-transferase A-like [Xiphophorus couchianus]";qcov=100.00;scov=100.00;-;rep_cov=0.00;pfam=PF13417,PF14497
chr-13	22113397	22896153	22324071	22327157	+	ID=g14994;cds=5;protein=XP_005811831.1;pro_len=330;align=1-330;cover=100.00;pid=98.79;start_c=1;stop_c=1;pre_stop=0;frameshift=0;busco=ray,-;	heyl	hairy/enhancer-of-split related with YRPW motif-like protein isoform X1 [Xiphophorus couchianus]";qcov=100.00;scov=100.00;-;rep_cov=4.53;pfam=PF00010,PF07527
chr-13	22113397	22896153	22820178	22828845	-	ID=g15023;cds=3;protein=XP_005812247.1;pro_len=129;align=1-129;cover=100.00;pid=99.22;start_c=1;stop_c=1;pre_stop=0;frameshift=0;busco=-,-;	mturn	maturin [Xiphophorus maculatus]";qcov=100.00;scov=100.00;-;rep_cov=0.00;pfam=PF15167
chr-13	22113397	22896153	22332855	22336134	-	ID=g14995;cds=9;protein=XP_023200293.1;pro_len=368;align=1-368;cover=100.00;pid=94.29;start_c=1;stop_c=1;pre_stop=0;frameshift=0;busco=-,-;	Klkb1	plasma kallikrein-like [Xiphophorus couchianus]";qcov=100.00;scov=100.00;-;rep_cov=0.00;pfam=PF00024,PF14295
chr-13	22113397	22896153	22339876	22343324	+	ID=g14996;cds=8;protein=XP_014329095.1;pro_len=370;align=1-370;cover=100.00;pid=97.03;start_c=1;stop_c=1;pre_stop=0;frameshift=0;busco=-,-;	Klkb1	plasma kallikrein-like [Xiphophorus couchianus]";qcov=100.00;scov=100.00;-;rep_cov=0.00;pfam=PF00024,PF14295
chr-13	22113397	22896153	22346357	22349967	-	ID=g14997;cds=9;protein=XP_005811830.1;pro_len=371;align=1-371;cover=100.00;pid=93.80;start_c=1;stop_c=1;pre_stop=0;frameshift=0;busco=-,-;	Klkb1	plasma kallikrein-like [Xiphophorus couchianus]";qcov=100.00;scov=100.00;-;rep_cov=0.00;pfam=PF00024,PF14295
chr-13	22113397	22896153	22414375	22415313	+	ID=g15005;cds=2;protein=XP_017163040.1;pro_len=234;align=1-234;cover=100.00;pid=71.79;start_c=1;stop_c=1;pre_stop=0;frameshift=0;busco=-,-;	-	PREDICTED: uncharacterized protein LOC108166728 [Poecilia reticulata]";qcov=100.00;scov=100.00;-;rep_cov=0.00;pfam=-
chr-13	22113397	22896153	22669800	22674024	+	ID=g15018;cds=3;%evi=100;start_c=1;stop_c=1;busco=-,-;	mycl1b	protein L-Myc-1b-like [Xiphophorus maculatus]";qcov=93.06;scov=99.79;-;rep_cov=8.45;pfam=PF00010,PF01056
chr-13	22113397	22896153	22734013	22750368	-	ID=g15020;cds=9;protein=XP_008419698.1;pro_len=324;align=1-304;cover=93.83;pid=99.01;start_c=1;stop_c=1;pre_stop=0;frameshift=0;busco=-,-;	FAM49A	protein FAM49A isoform X2 [Fundulus heteroclitus]";qcov=100.00;scov=93.83;-;rep_cov=0.00;pfam=PF07159
chr-13	22113397	22896153	22832557	22848463	+	ID=g15024;cds=9;protein=XP_005812246.1;pro_len=450;align=1-450;cover=100.00;pid=98.67;start_c=1;stop_c=1;pre_stop=0;frameshift=0;busco=-,-;	Sh3bp5	SH3 domain-binding protein 5-like [Xiphophorus maculatus]";qcov=100.00;scov=100.00;-;rep_cov=2.96;pfam=PF05276
chr-13	22113397	22896153	22466894	22474835	+	ID=g15006;cds=12;protein=XP_005812585.1;pro_len=636;align=1-636;cover=100.00;pid=98.27;start_c=1;stop_c=1;pre_stop=0;frameshift=0;busco=-,-;	Slc6a19	sodium-dependent neutral amino acid transporter B(0)AT1-like [Xiphophorus maculatus]";qcov=100.00;scov=100.00;-;rep_cov=0.00;pfam=PF00209
chr-13	22113397	22896153	22495377	22502951	+	ID=g15008;cds=12;protein=XP_005812583.1;pro_len=619;align=1-619;cover=100.00;pid=97.90;start_c=1;stop_c=1;pre_stop=0;frameshift=0;busco=-,-;	Slc6a18	sodium-dependent neutral amino acid transporter B(0)AT3-like [Xiphophorus maculatus]";qcov=100.00;scov=100.00;-;rep_cov=0.00;pfam=PF00209
chr-13	22113397	22896153	22477967	22485072	+	ID=g15007;cds=12;protein=XP_023200290.1;pro_len=612;align=1-612;cover=100.00;pid=98.37;start_c=1;stop_c=1;pre_stop=0;frameshift=0;busco=-,-;	Slc6a19	sodium-dependent neutral amino acid transporter B(0)AT1-like [Xiphophorus couchianus]";qcov=100.00;scov=100.00;-;rep_cov=0.00;pfam=PF00209
chr-13	22113397	22896153	22603823	22622355	-	ID=g15015;cds=14;protein=XP_023200558.1;pro_len=515;align=1-515;cover=100.00;pid=96.70;start_c=1;stop_c=1;pre_stop=0;frameshift=0;busco=-,-;	mfsd2ab	sodium-dependent lysophosphatidylcholine symporter 1 [Xiphophorus couchianus]";qcov=100.00;scov=100.00;-;rep_cov=0.45;pfam=PF13347
chr-13	22113397	22896153	22875289	22885450	-	ID=g15026;cds=10;protein=XP_014329239.1;pro_len=530;align=1-530;cover=100.00;pid=98.49;start_c=1;stop_c=1;pre_stop=0;frameshift=0;busco=ray,-;	SLC22A13	solute carrier family 22 member 13-like [Xiphophorus maculatus]";qcov=100.00;scov=100.00;-;rep_cov=0.00;pfam=PF00083
chr-13	22113397	22896153	22600628	22600939	-	ID=g15014;cds=1;protein=XP_005812587.1;pro_len=103;align=1-103;cover=100.00;pid=99.03;start_c=1;stop_c=1;pre_stop=0;frameshift=0;busco=-,-;	inip	SOSS complex subunit C-like [Xiphophorus couchianus]";qcov=100.00;scov=100.00;-;rep_cov=0.00;pfam=PF15925
chr-13	22113397	22896153	22526309	22528909	-	ID=g15010;cds=5;protein=XP_023200555.1;pro_len=688;align=1-688;cover=100.00;pid=97.97;start_c=1;stop_c=1;pre_stop=0;frameshift=0;busco=-,-;	-	syncoilin-like isoform X1 [Xiphophorus couchianus]";qcov=100.00;scov=100.00;-;rep_cov=3.33;pfam=-
chr-13	22113397	22896153	22503683	22519884	-	ID=g15009;cds=16;protein=XP_023201020.1;pro_len=1097;align=1-1097;cover=100.00;pid=98.45;start_c=1;stop_c=1;pre_stop=0;frameshift=0;busco=ray,vert;	tert	telomerase reverse transcriptase [Xiphophorus couchianus]";qcov=100.00;scov=100.00;-;rep_cov=0.00;pfam=PF00078,PF12009
chr-13	22113397	22896153	22802540	22804448	-	ID=g15021;cds=3;protein=XP_005812248.1;pro_len=142;align=1-142;cover=100.00;pid=99.30;start_c=1;stop_c=1;pre_stop=0;frameshift=0;busco=-,-;	TXNL4A	thioredoxin-like protein 4A [Xiphophorus maculatus]";qcov=100.00;scov=100.00;-;rep_cov=0.00;pfam=PF02966
chr-13	22113397	22896153	22299700	22302024	-	ID=g14992;cds=8;protein=XP_005813079.1;pro_len=449;align=1-449;cover=100.00;pid=98.00;start_c=1;stop_c=1;pre_stop=0;frameshift=0;busco=-,-;	FUCA1	tissue alpha-L-fucosidase [Xiphophorus couchianus]";qcov=100.00;scov=100.00;-;rep_cov=0.00;pfam=PF01120,PF16757
chr-13	22113397	22896153	22677499	22715558	+	ID=g15019;cds=11;protein=XP_023200616.1;pro_len=468;align=1-468;cover=100.00;pid=97.44;start_c=1;stop_c=1;pre_stop=0;frameshift=0;busco=ray,vert;	Trit1	tRNA dimethylallyltransferase isoform X1 [Xiphophorus hellerii]";qcov=100.00;scov=100.00;-;rep_cov=0.00;pfam=PF01715,PF12171
chr-13	22113397	22896153	22592028	22599049	-	ID=g15013;cds=14;protein=XP_005812582.3;pro_len=567;align=1-567;cover=100.00;pid=97.53;start_c=1;stop_c=1;pre_stop=0;frameshift=1;busco=ray,vert;	yars1	tyrosine--tRNA ligase, cytoplasmic [Xiphophorus maculatus]";qcov=100.00;scov=100.00;-;rep_cov=1.70;pfam=PF00579,PF01588
chr-13	22113397	22896153	22582960	22586304	+	ID=g15012;cds=3;protein=NP_065939.2;pro_len=1094;align=340-1041;cover=64.17;pid=40.88;start_c=0;stop_c=1;pre_stop=0;frameshift=0;busco=-,-;	si:ch211-194e15.5	uncharacterized protein KIAA1522 homolog isoform X1 [Xiphophorus couchianus]";qcov=98.24;scov=75.98;-;rep_cov=1.98;pfam=-
chr-13	22113397	22896153	22634012	22636799	+	ID=g15017;cds=10;protein=XP_023201749.1;pro_len=342;align=1-342;cover=100.00;pid=97.37;start_c=1;stop_c=1;pre_stop=0;frameshift=0;busco=-,-;	-	uncharacterized protein LOC111610909 [Xiphophorus maculatus]";qcov=100.00;scov=100.00;-;rep_cov=12.73;pfam=PF16064
chr-13	22113397	22896153	22263927	22269893	-	ID=g14991;cds=1;protein=XP_035989987.1;pro_len=357;align=1-357;cover=100.00;pid=55.74;start_c=1;stop_c=1;pre_stop=0;frameshift=0;busco=-,-;	POL	uncharacterized protein LOC114142217 [Xiphophorus couchianus]";qcov=91.05;scov=94.42;-;rep_cov=29.86;pfam=PF00078,PF00665,PF14893
chr-13	22113397	22896153	22576964	22587254	+	ID=g15011;cds=9;%evi=100;start_c=1;stop_c=1;busco=-,-;	si:ch211-194e15.5	uncharacterized protein KIAA1522 homolog isoform X7 [Xiphophorus maculatus]";qcov=100.00;scov=100.00;-;rep_cov=1.29;pfam=-
chr-13	22113397	22896153	22303554	22306825	-	ID=g14993;cds=4;protein=XP_005813078.1;pro_len=530;align=1-530;cover=100.00;pid=99.06;start_c=1;stop_c=1;pre_stop=0;frameshift=0;busco=ray,-;	ZBTB8B	zinc finger and BTB domain-containing protein 8B [Xiphophorus couchianus]";qcov=100.00;scov=100.00;-;rep_cov=6.15;pfam=PF00651,PF13909
chr-14	5669462	5859341	5681260	5715220	+	ID=g15443;cds=13;protein=XP_005810203.1;pro_len=492;align=1-490;cover=99.59;pid=92.24;start_c=1;stop_c=1;pre_stop=2;frameshift=0;busco=-,-;	-	calsequestrin-1-like isoform X4 [Xiphophorus couchianus]";qcov=77.89;scov=85.10;-;rep_cov=21.90;pfam=PF01216
chr-14	5669462	5859341	5726440	5727619	+	ID=g15446;cds=4;protein=XP_005816096.1;pro_len=207;align=1-207;cover=100.00;pid=84.54;start_c=1;stop_c=1;pre_stop=0;frameshift=0;busco=-,-;	COL8A1	collagen alpha-1(VIII) chain-like [Xiphophorus hellerii]";qcov=100.00;scov=100.00;-;rep_cov=0.00;pfam=PF00386
chr-14	5669462	5859341	5726440	5734308	+	ID=g15447;cds=3;protein=XP_005816097.2;pro_len=218;align=1-218;cover=100.00;pid=89.45;start_c=1;stop_c=1;pre_stop=0;frameshift=0;busco=-,-;	-	collagen alpha-1(VIII) chain-like [Xiphophorus hellerii]";qcov=100.00;scov=100.00;-;rep_cov=0.00;pfam=PF00386
chr-14	5669462	5859341	5749026	5751488	+	ID=g15449;cds=3;%evi=80;start_c=1;stop_c=1;busco=-,-;	CAPRIN2	collagen alpha-1(X) chain-like isoform X3 [Xiphophorus couchianus]";qcov=100.00;scov=100.00;-;rep_cov=0.00;pfam=PF00386
chr-14	5669462	5859341	5742411	5744011	+	ID=g15448;cds=3;protein=XP_005810204.1;pro_len=231;align=1-231;cover=100.00;pid=90.48;start_c=1;stop_c=1;pre_stop=0;frameshift=1;busco=-,-;	C1QL2	complement C1q-like protein 2 [Xiphophorus maculatus]";qcov=100.00;scov=100.00;-;rep_cov=0.00;pfam=PF00386
chr-14	5669462	5859341	5753012	5754167	+	ID=g15451;cds=3;protein=XP_023202887.1;pro_len=206;align=1-206;cover=100.00;pid=98.06;start_c=1;stop_c=1;pre_stop=0;frameshift=0;busco=-,-;	C1QTNF6	complement C1q tumor necrosis factor-related protein 6-like [Xiphophorus maculatus]";qcov=100.00;scov=100.00;-;rep_cov=0.00;pfam=PF00386
chr-14	5669462	5859341	5756106	5757459	+	ID=g15452;cds=3;%evi=80;start_c=1;stop_c=1;busco=-,-;	COL8A1	complement C1q tumor necrosis factor-related protein 3-like [Xiphophorus hellerii]";qcov=100.00;scov=82.86;-;rep_cov=0.00;pfam=PF00386
chr-14	5669462	5859341	5749026	5756237	+	ID=g15450;cds=2;protein=XP_023201538.1;pro_len=232;align=1-93;cover=40.09;pid=94.62;start_c=1;stop_c=1;pre_stop=0;frameshift=0;busco=-,-;	-	complement C1q-like protein 4 isoform X1 [Xiphophorus hellerii]";qcov=56.44;scov=26.15;-;rep_cov=0.00;pfam=-
chr-14	5669462	5859341	5819328	5827272	-	ID=g15454;cds=12;protein=XP_023201536.1;pro_len=619;align=1-619;cover=100.00;pid=97.42;start_c=1;stop_c=1;pre_stop=0;frameshift=0;busco=-,-;	MEFV	E3 ubiquitin-protein ligase TRIM21-like isoform X1 [Xiphophorus couchianus]";qcov=100.00;scov=100.00;-;rep_cov=0.00;pfam=PF00622,PF13765
chr-14	5669462	5859341	5845445	5847673	-	ID=g15456;cds=5;protein=XP_005810213.1;pro_len=460;align=1-460;cover=100.00;pid=96.52;start_c=1;stop_c=1;pre_stop=0;frameshift=0;busco=-,-;	TRIM21	E3 ubiquitin-protein ligase TRIM21-like isoform X1 [Xiphophorus couchianus]";qcov=98.92;scov=100.00;-;rep_cov=10.49;pfam=PF00622,PF13765
chr-14	5669462	5859341	5851821	5855130	-	ID=g15457;cds=6;protein=XP_023201506.1;pro_len=543;align=1-543;cover=100.00;pid=97.61;start_c=1;stop_c=1;pre_stop=0;frameshift=0;busco=-,-;	TRIM21	E3 ubiquitin-protein ligase TRIM39-like isoform X1 [Xiphophorus couchianus]";qcov=100.00;scov=100.00;-;rep_cov=0.00;pfam=PF00622,PF13445,PF13765
chr-14	5669462	5859341	5833791	5842717	-	ID=g15455;cds=20;protein=XP_023201337.1;pro_len=677;align=1-677;cover=100.00;pid=96.16;start_c=1;stop_c=1;pre_stop=0;frameshift=0;busco=-,-;	-	uncharacterized protein LOC114157110 isoform X1 [Xiphophorus couchianus]";qcov=100.00;scov=100.00;-;rep_cov=0.00;pfam=-
chr-14	5669462	5859341	5702724	5722687	+	ID=g15444;cds=3;protein=XP_023202889.1;pro_len=201;align=1-201;cover=100.00;pid=90.55;start_c=1;stop_c=1;pre_stop=0;frameshift=0;busco=-,-;	-	uncharacterized protein LOC111611237 [Xiphophorus maculatus]";qcov=100.00;scov=100.00;-;rep_cov=0.00;pfam=-
chr-14	5669462	5859341	5717447	5722687	+	ID=g15445;cds=3;protein=XP_023202889.1;pro_len=201;align=1-201;cover=100.00;pid=81.09;start_c=1;stop_c=1;pre_stop=0;frameshift=0;busco=-,-;	-	uncharacterized protein LOC111611237 [Xiphophorus maculatus]";qcov=100.00;scov=100.00;-;rep_cov=0.00;pfam=-
chr-14	5669462	5859341	5761368	5771499	-	ID=g15453;cds=3;%evi=100;start_c=1;stop_c=1;busco=-,-;	-	uncharacterized protein LOC114157195 [Xiphophorus couchianus]";qcov=74.62;scov=72.14;-;rep_cov=0.00;pfam=-
chr-14	6148872	6427915	6365835	6367810	+	ID=g15485;cds=3;protein=XP_014329572.1;pro_len=263;align=1-263;cover=100.00;pid=93.92;start_c=1;stop_c=1;pre_stop=0;frameshift=0;busco=-,-;	C1QL2	complement C1q-like protein 2 [Xiphophorus couchianus]";qcov=100.00;scov=100.00;-;rep_cov=0.00;pfam=PF00386
chr-14	6148872	6427915	6425594	6430205	+	ID=g15491;cds=9;protein=XP_023202164.1;pro_len=416;align=1-416;cover=100.00;pid=89.42;start_c=1;stop_c=1;pre_stop=0;frameshift=0;busco=-,-;	-	Fc receptor-like protein 5 [Xiphophorus maculatus]";qcov=100.00;scov=100.00;-;rep_cov=0.00;pfam=PF13927
chr-14	6148872	6427915	6254961	6259174	-	ID=g15480;cds=8;protein=XP_023201715.1;pro_len=562;align=1-553;cover=98.40;pid=97.83;start_c=1;stop_c=1;pre_stop=0;frameshift=0;busco=-,-;	Fhod3	FH1/FH2 domain-containing protein 1-like [Xiphophorus couchianus]";qcov=96.15;scov=98.39;-;rep_cov=6.64;pfam=PF02181
chr-14	6148872	6427915	6243496	6248601	-	ID=g15478;cds=7;protein=XP_023202097.1;pro_len=314;align=2-314;cover=99.68;pid=96.17;start_c=0;stop_c=1;pre_stop=0;frameshift=0;busco=-,-;	Hnrnpc	heterogeneous nuclear ribonucleoprotein C-like isoform X1 [Xiphophorus couchianus]";qcov=99.68;scov=99.36;-;rep_cov=7.54;pfam=PF00076
chr-14	6148872	6427915	6245349	6248589	-	ID=g15479;cds=4;protein=XP_014330462.1;pro_len=322;align=5-228;cover=69.57;pid=69.20;start_c=0;stop_c=1;pre_stop=1;frameshift=0;busco=-,-;	HNRNPC	heterogeneous nuclear ribonucleoprotein C-like isoform X3 [Xiphophorus couchianus]";qcov=90.61;scov=72.55;-;rep_cov=0.00;pfam=PF00076
chr-14	6148872	6427915	6275002	6278812	+	ID=g15482;cds=4;protein=XP_008433406.1;pro_len=1023;align=1-1023;cover=100.00;pid=88.66;start_c=1;stop_c=1;pre_stop=0;frameshift=0;busco=-,-;	klhl26	kelch-like protein 26 [Xiphophorus couchianus]";qcov=100.00;scov=98.84;-;rep_cov=1.53;pfam=PF00651,PF01344,PF07707,PF13964
chr-14	6148872	6427915	6282312	6295256	-	ID=g15483;cds=4;protein=XP_005813230.1;pro_len=818;align=1-818;cover=100.00;pid=96.70;start_c=1;stop_c=1;pre_stop=0;frameshift=0;busco=-,-;	KLHL33	kelch-like protein 33 [Xiphophorus couchianus]";qcov=100.00;scov=100.00;-;rep_cov=0.00;pfam=PF00651,PF01344,PF07707
chr-14	6148872	6427915	6289320	6290531	-	ID=g15484;cds=2;protein=XP_023193924.1;pro_len=389;align=1-389;cover=100.00;pid=84.58;start_c=1;stop_c=1;pre_stop=0;frameshift=0;busco=-,-;	-	microtubule-associated protein 1A-like [Xiphophorus hellerii]";qcov=100.00;scov=100.00;-;rep_cov=0.00;pfam=-
chr-14	6148872	6427915	6405892	6416014	+	ID=g15489;cds=11;protein=XP_023202153.1;pro_len=635;align=1-635;cover=100.00;pid=92.44;start_c=1;stop_c=1;pre_stop=0;frameshift=1;busco=-,-;	-	obscurin-like isoform X1 [Xiphophorus maculatus]";qcov=100.00;scov=100.00;-;rep_cov=0.00;pfam=PF13927
chr-14	6148872	6427915	6380473	6385826	-	ID=g15487;cds=14;protein=XP_023202148.1;pro_len=705;align=1-705;cover=100.00;pid=95.46;start_c=1;stop_c=1;pre_stop=0;frameshift=0;busco=-,-;	PARP15	poly [ADP-ribose] polymerase 14-like [Xiphophorus maculatus]";qcov=100.00;scov=100.00;-;rep_cov=0.00;pfam=PF00644,PF01661
chr-14	6148872	6427915	6148569	6152126	+	ID=g15475;cds=1;protein=XP_023201602.1;pro_len=1185;align=1-1185;cover=100.00;pid=97.55;start_c=1;stop_c=1;pre_stop=0;frameshift=0;busco=-,-;	secA	protein translocase subunit SecA-like [Xiphophorus hellerii]";qcov=100.00;scov=100.00;-;rep_cov=0.00;pfam=PF07517
chr-14	6148872	6427915	6169644	6173210	+	ID=g15476;cds=1;protein=XP_023201666.1;pro_len=1187;align=1-1187;cover=100.00;pid=74.81;start_c=1;stop_c=1;pre_stop=0;frameshift=0;busco=-,-;	secA	protein translocase subunit SecA-like [Xiphophorus hellerii]";qcov=99.24;scov=99.83;-;rep_cov=0.00;pfam=PF07517
chr-14	6148872	6427915	6187728	6198176	-	ID=g15477;cds=13;protein=XP_023201915.1;pro_len=397;align=1-397;cover=100.00;pid=93.95;start_c=1;stop_c=1;pre_stop=2;frameshift=1;busco=-,-;	ndrg2	protein NDRG2 isoform X1 [Xiphophorus maculatus]";qcov=100.00;scov=100.00;-;rep_cov=0.00;pfam=PF03096
chr-14	6148872	6427915	6369436	6379320	-	ID=g15486;cds=15;%evi=100;start_c=1;stop_c=1;busco=-,-;	PARP14	protein mono-ADP-ribosyltransferase PARP14-like [Xiphophorus hellerii]";qcov=99.94;scov=99.94;-;rep_cov=0.00;pfam=PF00644,PF01661
chr-14	6148872	6427915	6263951	6270299	+	ID=g15481;cds=6;protein=XP_023202262.1;pro_len=228;align=1-228;cover=100.00;pid=99.12;start_c=1;stop_c=1;pre_stop=0;frameshift=0;busco=-,-;	-	uncharacterized protein LOC102230063 isoform X1 [Xiphophorus maculatus]";qcov=100.00;scov=100.00;-;rep_cov=0.00;pfam=-
chr-14	6148872	6427915	6393802	6403476	+	ID=g15488;cds=10;protein=XP_008433443.2;pro_len=640;align=1-526;cover=82.19;pid=75.67;start_c=0;stop_c=1;pre_stop=0;frameshift=0;busco=-,-;	-	uncharacterized protein LOC116732333 isoform X3 [Xiphophorus hellerii]";qcov=98.47;scov=98.17;-;rep_cov=0.00;pfam=PF13927
chr-14	6148872	6427915	6418322	6421069	+	ID=g15490;cds=5;protein=XP_008433398.2;pro_len=341;align=1-341;cover=100.00;pid=75.07;start_c=0;stop_c=1;pre_stop=0;frameshift=0;busco=-,-;	-	uncharacterized protein LOC116732333 isoform X3 [Xiphophorus hellerii]";qcov=95.45;scov=55.74;-;rep_cov=0.00;pfam=PF13927
chr-14	8816096	9129714	9016886	9027472	-	ID=g15623;cds=14;protein=XP_023202445.1;pro_len=600;align=1-600;cover=100.00;pid=90.00;start_c=1;stop_c=0;pre_stop=0;frameshift=0;busco=-,-;	CD22	B-cell receptor CD22-like isoform X3 [Xiphophorus hellerii]";qcov=96.63;scov=70.19;-;rep_cov=0.00;pfam=PF13895,PF13927
chr-14	8816096	9129714	9097852	9121887	-	ID=g15633;cds=12;protein=XP_023202549.1;pro_len=558;align=4-539;cover=96.06;pid=92.16;start_c=1;stop_c=1;pre_stop=0;frameshift=0;busco=-,-;	SIGLEC1	B-cell receptor CD22-like isoform X1 [Xiphophorus maculatus]";qcov=96.58;scov=96.06;-;rep_cov=0.00;pfam=PF13927
chr-14	8816096	9129714	9123023	9130934	-	ID=g15634;cds=15;protein=XP_023202539.1;pro_len=933;align=115-933;cover=87.78;pid=70.33;start_c=0;stop_c=1;pre_stop=0;frameshift=0;busco=-,-;	FCRL5	basement membrane-specific heparan sulfate proteoglycan core protein-like isoform X1 [Xiphophorus couchianus]";qcov=99.88;scov=65.29;-;rep_cov=0.00;pfam=PF13895,PF13927
chr-14	8816096	9129714	9126270	9205067	-	ID=g15635;cds=4;protein=XP_036002899.1;pro_len=399;align=38-380;cover=85.96;pid=67.35;start_c=0;stop_c=1;pre_stop=0;frameshift=0;busco=-,-;	-	basement membrane-specific heparan sulfate proteoglycan core protein-like [Xiphophorus hellerii]";qcov=93.09;scov=29.72;-;rep_cov=0.00;pfam=PF13895
chr-14	8816096	9129714	9044711	9045815	-	ID=g15626;cds=2;protein=XP_023185895.1;pro_len=276;align=24-196;cover=62.68;pid=54.14;start_c=1;stop_c=1;pre_stop=0;frameshift=0;busco=-,-;	-	leukocyte immunoglobulin-like receptor subfamily B member 3 [Xiphophorus couchianus]";qcov=91.04;scov=45.19;-;rep_cov=0.00;pfam=PF13895
chr-14	8816096	9129714	9051132	9171469	-	ID=g15628;cds=3;protein=XP_023202573.1;pro_len=303;align=16-297;cover=93.07;pid=64.18;start_c=0;stop_c=1;pre_stop=1;frameshift=0;busco=-,-;	Fcgr2	leukocyte immunoglobulin-like receptor subfamily B member 3-like [Xiphophorus hellerii]";qcov=95.10;scov=39.88;-;rep_cov=0.00;pfam=PF13895
chr-14	8816096	9129714	8755616	9044631	-	ID=g15610;cds=10;protein=XP_023201714.1;pro_len=568;align=3-568;cover=99.65;pid=89.40;start_c=0;stop_c=1;pre_stop=0;frameshift=0;busco=-,-;	-	leukocyte immunoglobulin-like receptor subfamily B member 3A [Xiphophorus maculatus]";qcov=100.00;scov=99.65;-;rep_cov=0.00;pfam=PF13895
chr-14	8816096	9129714	9010120	9046658	-	ID=g15622;cds=4;protein=XP_023202573.1;pro_len=303;align=1-297;cover=98.02;pid=86.53;start_c=1;stop_c=1;pre_stop=1;frameshift=0;busco=-,-;	-	leukocyte immunoglobulin-like receptor subfamily B member 3A [Xiphophorus hellerii]";qcov=98.34;scov=75.57;-;rep_cov=0.00;pfam=PF13895
chr-14	8816096	9129714	8938276	8953815	-	ID=g15618;cds=12;protein=XP_023201361.1;pro_len=954;align=134-954;cover=86.06;pid=90.74;start_c=1;stop_c=1;pre_stop=0;frameshift=0;busco=-,-;	FCRL5	obscurin-like isoform X1 [Xiphophorus maculatus]";qcov=99.39;scov=86.06;-;rep_cov=0.00;pfam=PF13895
chr-14	8816096	9129714	8971599	9172886	-	ID=g15620;cds=11;protein=XP_023201686.1;pro_len=649;align=1-621;cover=95.69;pid=69.73;start_c=0;stop_c=1;pre_stop=0;frameshift=0;busco=-,-;	Fcgr1	obscurin-like isoform X1 [Xiphophorus maculatus]";qcov=99.21;scov=93.24;-;rep_cov=0.00;pfam=PF13895,PF13927
chr-14	8816096	9129714	9080249	9093920	+	ID=g15632;cds=26;protein=XP_005811608.1;pro_len=1070;align=1-1070;cover=100.00;pid=98.79;start_c=1;stop_c=1;pre_stop=0;frameshift=0;busco=-,-;	Pik3ca	phosphatidylinositol 4,5-bisphosphate 3-kinase catalytic subunit alpha isoform-like [Xiphophorus maculatus]";qcov=100.00;scov=100.00;-;rep_cov=0.00;pfam=PF00454,PF00613,PF00792,PF00794,PF02192
chr-14	8816096	9129714	8917094	8929802	-	ID=g15617;cds=15;protein=XP_023201681.1;pro_len=924;align=46-924;cover=95.13;pid=89.53;start_c=1;stop_c=1;pre_stop=0;frameshift=0;busco=-,-;	FCRL5	titin-like isoform X1 [Xiphophorus maculatus]";qcov=99.44;scov=95.13;-;rep_cov=0.00;pfam=PF13895,PF13927
chr-14	8816096	9129714	8813932	8955740	-	ID=g15616;cds=23;protein=XP_023201671.1;pro_len=1453;align=1-1453;cover=100.00;pid=86.58;start_c=1;stop_c=1;pre_stop=0;frameshift=1;busco=-,-;	FCRL5	titin-like isoform X2 [Xiphophorus maculatus]";qcov=100.00;scov=100.00;-;rep_cov=0.71;pfam=PF13895
chr-14	8816096	9129714	9073362	9074823	+	ID=g15631;cds=3;protein=XP_023202575.1;pro_len=223;align=1-223;cover=100.00;pid=99.10;start_c=1;stop_c=1;pre_stop=0;frameshift=0;busco=-,-;	-	TSC22 domain family protein 4-like isoform X1 [Xiphophorus maculatus]";qcov=100.00;scov=100.00;-;rep_cov=0.00;pfam=PF01166
chr-14	8816096	9129714	9033302	9034593	+	ID=g15624;cds=2;%evi=100;start_c=1;stop_c=1;busco=-,-;	-	uncharacterized protein LOC116735723 [Xiphophorus hellerii]";qcov=100.00;scov=88.35;-;rep_cov=3.84;pfam=-
chr-14	8816096	9129714	9034477	9035683	+	ID=g15625;cds=2;protein=XP_036007241.1;pro_len=212;align=1-212;cover=100.00;pid=85.85;start_c=1;stop_c=1;pre_stop=1;frameshift=0;busco=-,-;	-	uncharacterized protein LOC116711515 [Xiphophorus hellerii]";qcov=100.00;scov=100.00;-;rep_cov=0.00;pfam=-
chr-14	8816096	9129714	9044711	9053641	-	ID=g15627;cds=5;protein=XP_023202441.1;pro_len=581;align=30-449;cover=72.29;pid=82.86;start_c=0;stop_c=1;pre_stop=1;frameshift=0;busco=-,-;	-	uncharacterized protein LOC111611056 [Xiphophorus maculatus]";qcov=98.82;scov=33.49;-;rep_cov=0.00;pfam=PF13895
chr-14	8816096	9129714	9056999	9060293	-	ID=g15629;cds=8;protein=XP_023202446.1;pro_len=943;align=286-909;cover=66.17;pid=88.46;start_c=0;stop_c=0;pre_stop=0;frameshift=0;busco=-,-;	-	uncharacterized protein LOC111611126 isoform X5 [Xiphophorus maculatus]";qcov=100.00;scov=49.87;-;rep_cov=0.00;pfam=-
chr-14	8816096	9129714	9067408	9071751	+	ID=g15630;cds=10;protein=XP_023202559.1;pro_len=429;align=1-429;cover=100.00;pid=94.87;start_c=1;stop_c=1;pre_stop=0;frameshift=0;busco=-,-;	Fcer1a	uncharacterized protein LOC114157042 [Xiphophorus couchianus]";qcov=100.00;scov=100.00;-;rep_cov=7.53;pfam=-
chr-14	8816096	9129714	8961481	8970168	-	ID=g15619;cds=9;protein=XP_023201687.1;pro_len=541;align=41-541;cover=92.61;pid=86.63;start_c=0;stop_c=1;pre_stop=0;frameshift=0;busco=-,-;	Fcgr2	uncharacterized protein LOC111610872 [Xiphophorus maculatus]";qcov=100.00;scov=92.61;-;rep_cov=2.05;pfam=PF13895
chr-14	8816096	9129714	8756885	8977835	-	ID=g15611;cds=3;protein=XP_017165804.1;pro_len=252;align=1-156;cover=61.90;pid=80.77;start_c=1;stop_c=1;pre_stop=0;frameshift=0;busco=-,-;	FCRLB	uncharacterized protein LOC111610866 isoform X7 [Xiphophorus maculatus]";qcov=93.45;scov=15.91;-;rep_cov=0.00;pfam=PF13895
chr-14	8816096	9129714	8973693	9207501	-	ID=g15621;cds=31;protein=XP_023202440.1;pro_len=1862;align=8-1862;cover=99.62;pid=80.32;start_c=0;stop_c=1;pre_stop=4;frameshift=0;busco=-,-;	FCRL5	uncharacterized protein LOC102234831 [Xiphophorus maculatus]";qcov=99.89;scov=99.52;-;rep_cov=1.22;pfam=PF13895,PF13927
chr-15	20090566	21017302	20571458	20583443	-	ID=g17295;cds=10;protein=XP_005812635.1;pro_len=782;align=1-782;cover=100.00;pid=98.72;start_c=1;stop_c=1;pre_stop=0;frameshift=0;busco=-,-;	Ankef1	ankyrin repeat and EF-hand domain-containing protein 1 isoform X1 [Xiphophorus maculatus]";qcov=100.00;scov=100.00;-;rep_cov=1.96;pfam=PF12796,PF13857
chr-15	20090566	21017302	20487122	20497710	+	ID=g17293;cds=9;protein=XP_023202968.1;pro_len=382;align=1-382;cover=100.00;pid=95.55;start_c=1;stop_c=1;pre_stop=1;frameshift=0;busco=-,-;	Cnst	consortin-like isoform X1 [Xiphophorus couchianus]";qcov=100.00;scov=100.00;-;rep_cov=11.40;pfam=PF15281
chr-15	20090566	21017302	20698707	20706904	-	ID=g17301;cds=17;protein=XP_005812638.1;pro_len=816;align=1-816;cover=100.00;pid=97.79;start_c=1;stop_c=1;pre_stop=0;frameshift=0;busco=-,-;	MCM3	DNA replication licensing factor MCM3 [Xiphophorus hellerii]";qcov=100.00;scov=100.00;-;rep_cov=0.00;pfam=PF00493,PF14551,PF17207
chr-15	20090566	21017302	20805346	20831303	-	ID=g17306;cds=15;protein=XP_012707341.1;pro_len=553;align=1-553;cover=100.00;pid=97.29;start_c=1;stop_c=1;pre_stop=0;frameshift=0;busco=-,vert;	elp3	elongator complex protein 3 [Xiphophorus maculatus]";qcov=100.00;scov=100.00;-;rep_cov=0.00;pfam=PF00583,PF04055,PF16199
chr-15	20090566	21017302	20591825	20622156	-	ID=g17296;cds=12;%evi=100;start_c=1;stop_c=1;busco=-,-;	Emilin1	EMILIN-1-like [Xiphophorus couchianus]";qcov=100.00;scov=100.00;-;rep_cov=0.00;pfam=PF00386,PF01391,PF07546
chr-15	20090566	21017302	20301615	20305187	-	ID=g17287;cds=8;protein=XP_023203312.1;pro_len=384;align=1-378;cover=98.44;pid=96.83;start_c=0;stop_c=0;pre_stop=0;frameshift=0;busco=-,vert;	FBXO16	F-box only protein 16 [Xiphophorus hellerii]";qcov=99.48;scov=99.48;-;rep_cov=3.98;pfam=PF12937
chr-15	20090566	21017302	20308673	20327627	+	ID=g17288;cds=8;protein=XP_014328844.1;pro_len=731;align=1-731;cover=100.00;pid=98.91;start_c=1;stop_c=1;pre_stop=0;frameshift=0;busco=-,-;	Fzd3	frizzled-3 isoform X1 [Xiphophorus couchianus]";qcov=100.00;scov=100.00;-;rep_cov=5.81;pfam=PF01392,PF01534
chr-15	20090566	21017302	20248960	20250096	-	ID=g17285;cds=1;protein=XP_035985046.1;pro_len=370;align=1-370;cover=100.00;pid=98.65;start_c=1;stop_c=1;pre_stop=0;frameshift=0;busco=-,-;	GTF2IRD2	general transcription factor II-I repeat domain-containing protein 2-like [Xiphophorus hellerii]";qcov=100.00;scov=60.67;-;rep_cov=0.00;pfam=PF05699
chr-15	20090566	21017302	20092818	20094611	+	ID=g17276;cds=2;protein=XP_005811212.1;pro_len=156;align=1-156;cover=100.00;pid=98.08;start_c=1;stop_c=1;pre_stop=0;frameshift=0;busco=ray,-;	glrx5	glutaredoxin-related protein 5, mitochondrial [Xiphophorus couchianus]";qcov=100.00;scov=82.98;-;rep_cov=0.00;pfam=PF00462
chr-15	20090566	21017302	20428547	20440023	-	ID=g17291;cds=14;protein=XP_023203341.1;pro_len=817;align=1-817;cover=100.00;pid=98.90;start_c=1;stop_c=1;pre_stop=0;frameshift=0;busco=-,vert;	HNRNPU	heterogeneous nuclear ribonucleoprotein U [Xiphophorus hellerii]";qcov=100.00;scov=100.00;-;rep_cov=5.87;pfam=PF00622,PF02037,PF13671
chr-15	20090566	21017302	20098777	20108354	-	ID=g17277;cds=17;%evi=97;start_c=1;stop_c=1;busco=ray,vert;	ints9	integrator complex subunit 9 [Xiphophorus maculatus]";qcov=100.00;scov=100.00;-;rep_cov=0.00;pfam=PF10996,PF16661
chr-15	20090566	21017302	20685438	20690969	-	ID=g17300;cds=4;%evi=85.7;start_c=1;stop_c=1;busco=-,-;	IL17F	interleukin-17F-like [Xiphophorus couchianus]";qcov=100.00;scov=100.00;-;rep_cov=0.00;pfam=PF06083
chr-15	20090566	21017302	20443217	20476381	+	ID=g17292;cds=15;protein=XP_023203046.1;pro_len=1930;align=1-1930;cover=100.00;pid=98.29;start_c=1;stop_c=1;pre_stop=0;frameshift=0;busco=-,-;	Kif26b	kinesin-like protein KIF26B isoform X3 [Xiphophorus couchianus]";qcov=100.00;scov=100.00;-;rep_cov=0.00;pfam=PF00225
chr-15	20090566	21017302	20834611	20866455	+	ID=g17307;cds=39;protein=XP_023203367.1;pro_len=2014;align=24-2014;cover=98.86;pid=97.79;start_c=0;stop_c=1;pre_stop=0;frameshift=0;busco=-,-;	KIF13B	kinesin-like protein KIF13B isoform X1 [Xiphophorus maculatus]";qcov=100.00;scov=98.86;-;rep_cov=0.50;pfam=PF00225,PF00498,PF01302,PF12423,PF12473,PF16183
chr-15	20090566	21017302	20420134	20422683	+	ID=g17290;cds=4;protein=XP_005816772.1;pro_len=361;align=1-361;cover=100.00;pid=98.61;start_c=1;stop_c=1;pre_stop=0;frameshift=0;busco=ray,-;	LEFTY2	left-right determination factor 2-like [Xiphophorus maculatus]";qcov=100.00;scov=100.00;-;rep_cov=0.00;pfam=PF00019,PF00688
chr-15	20090566	21017302	20711302	20712372	+	ID=g17302;cds=1;protein=XP_005812639.1;pro_len=356;align=1-356;cover=100.00;pid=98.31;start_c=1;stop_c=1;pre_stop=0;frameshift=0;busco=-,vert;	Paqr8	membrane progestin receptor beta [Xiphophorus couchianus]";qcov=100.00;scov=100.00;-;rep_cov=0.00;pfam=PF03006
chr-15	20090566	21017302	20109280	20120427	+	ID=g17278;cds=11;protein=XP_005811214.2;pro_len=435;align=1-435;cover=100.00;pid=97.47;start_c=1;stop_c=1;pre_stop=0;frameshift=0;busco=ray,vert;	PLA2G7	platelet-activating factor acetylhydrolase isoform X1 [Xiphophorus maculatus]";qcov=100.00;scov=100.00;-;rep_cov=0.00;pfam=PF03403
chr-15	20090566	21017302	20623226	20624575	+	ID=g17297;cds=2;protein=XP_021330367.1;pro_len=398;align=12-398;cover=97.24;pid=41.86;start_c=1;stop_c=1;pre_stop=0;frameshift=0;busco=-,-;	-	PREDICTED: glutamate receptor ionotropic, kainate 5-like [Poecilia latipinna]";qcov=51.49;scov=24.35;-;rep_cov=0.00;pfam=-
chr-15	20090566	21017302	20678207	20681643	+	ID=g17299;cds=3;protein=XP_015797860.1;pro_len=124;align=1-124;cover=100.00;pid=86.29;start_c=0;stop_c=1;pre_stop=0;frameshift=0;busco=-,-;	STMN4	PREDICTED: stathmin-4-like [Nothobranchius furzeri]";qcov=100.00;scov=96.77;-;rep_cov=0.00;pfam=PF00836
chr-15	20090566	21017302	20672203	20680398	+	ID=g17298;cds=6;protein=XP_008396385.1;pro_len=204;align=4-200;cover=96.57;pid=95.94;start_c=1;stop_c=1;pre_stop=0;frameshift=1;busco=ray,-;	STMN4	PREDICTED: stathmin-4 isoform X1 [Poecilia reticulata]";qcov=73.53;scov=98.04;-;rep_cov=0.00;pfam=PF00836
chr-15	20090566	21017302	20872028	20883548	-	ID=g17308;cds=9;protein=XP_023203506.1;pro_len=512;align=1-512;cover=100.00;pid=97.85;start_c=1;stop_c=1;pre_stop=0;frameshift=0;busco=-,-;	HMBOX1	PREDICTED: homeobox-containing protein 1 isoform X1 [Poecilia latipinna]";qcov=100.00;scov=100.00;-;rep_cov=5.88;pfam=PF00046,PF04814
chr-15	20090566	21017302	20091825	20092400	-	ID=g17275;cds=1;protein=XP_005811211.1;pro_len=191;align=1-191;cover=100.00;pid=98.95;start_c=1;stop_c=1;pre_stop=0;frameshift=0;busco=-,vert;	prkrip1	PRKR-interacting protein 1 [Xiphophorus couchianus]";qcov=63.87;scov=63.87;-;rep_cov=0.00;pfam=PF06658
chr-15	20090566	21017302	20754476	20762532	-	ID=g17304;cds=2;protein=XP_005812634.1;pro_len=258;align=1-258;cover=100.00;pid=98.06;start_c=1;stop_c=1;pre_stop=0;frameshift=0;busco=-,-;	-	proenkephalin-A-like [Xiphophorus couchianus]";qcov=100.00;scov=100.00;-;rep_cov=4.72;pfam=PF01160
chr-15	20090566	21017302	20291894	20298256	+	ID=g17286;cds=10;protein=XP_008396412.1;pro_len=330;align=1-330;cover=100.00;pid=97.58;start_c=1;stop_c=1;pre_stop=0;frameshift=0;busco=ray,-;	FAM49A	protein FAM49A isoform X1 [Xiphophorus hellerii]";qcov=100.00;scov=100.00;-;rep_cov=0.00;pfam=PF07159
chr-15	20090566	21017302	20950208	20975024	+	ID=g17309;cds=9;protein=XP_005812824.2;pro_len=1577;align=1-1577;cover=100.00;pid=98.67;start_c=1;stop_c=1;pre_stop=0;frameshift=0;busco=-,-;	disp1	protein dispatched homolog 1 [Xiphophorus couchianus]";qcov=100.00;scov=100.00;-;rep_cov=1.77;pfam=PF02460
chr-15	20090566	21017302	20331141	20409810	-	ID=g17289;cds=43;protein=XP_023203304.1;pro_len=1802;align=1-1802;cover=100.00;pid=98.39;start_c=1;stop_c=1;pre_stop=0;frameshift=0;busco=-,-;	CDC42BPA	serine/threonine-protein kinase MRCK alpha isoform X3 [Xiphophorus hellerii]";qcov=100.00;scov=100.00;-;rep_cov=0.00;pfam=PF00069,PF00130,PF00433,PF00780,PF08826,PF15796
chr-15	20090566	21017302	20787733	20798790	+	ID=g17305;cds=3;protein=XP_023203874.1;pro_len=404;align=1-404;cover=100.00;pid=98.76;start_c=1;stop_c=1;pre_stop=0;frameshift=0;busco=-,-;	Stk35	serine/threonine-protein kinase pdik1l-like [Xiphophorus hellerii]";qcov=100.00;scov=100.00;-;rep_cov=1.81;pfam=PF00069,PF07714
chr-15	20090566	21017302	20139331	20140793	+	ID=g17282;cds=4;protein=XP_005811215.1;pro_len=125;align=1-125;cover=100.00;pid=99.20;start_c=1;stop_c=1;pre_stop=0;frameshift=0;busco=ray,vert;	SF3B6	splicing factor 3B subunit 6 [Acanthochromis polyacanthus]";qcov=100.00;scov=100.00;-;rep_cov=0.00;pfam=PF00076
chr-15	20090566	21017302	20514631	20532459	-	ID=g17294;cds=7;protein=XP_008396390.1;pro_len=204;align=1-204;cover=100.00;pid=97.55;start_c=1;stop_c=1;pre_stop=0;frameshift=0;busco=-,-;	snap25b	synaptosomal-associated protein 25 isoform X2 [Xiphophorus couchianus]";qcov=100.00;scov=100.00;-;rep_cov=0.00;pfam=PF00835
chr-15	20090566	21017302	20994375	20995910	-	ID=g17311;cds=1;protein=XP_005812822.1;pro_len=511;align=1-511;cover=100.00;pid=97.85;start_c=1;stop_c=1;pre_stop=0;frameshift=0;busco=-,-;	THBD	thrombomodulin-like [Xiphophorus couchianus]";qcov=100.00;scov=100.00;-;rep_cov=0.00;pfam=PF00059,PF07645,PF09064
chr-15	20090566	21017302	20999353	21000996	-	ID=g17312;cds=1;protein=XP_014329476.1;pro_len=549;align=1-549;cover=100.00;pid=97.81;start_c=1;stop_c=1;pre_stop=0;frameshift=0;busco=-,-;	THBD	thrombomodulin-like [Xiphophorus maculatus]";qcov=100.00;scov=100.00;-;rep_cov=1.46;pfam=PF07645,PF09064
chr-15	20090566	21017302	20982845	20987746	-	ID=g17310;cds=5;protein=XP_005812823.1;pro_len=924;align=1-924;cover=100.00;pid=95.89;start_c=1;stop_c=1;pre_stop=0;frameshift=1;busco=-,-;	TLR5	toll-like receptor 5 [Xiphophorus hellerii]";qcov=100.00;scov=100.00;-;rep_cov=0.00;pfam=PF01582,PF13855
chr-15	20090566	21017302	20121382	20133223	-	ID=g17279;cds=17;protein=XP_023203166.1;pro_len=2195;align=1-2195;cover=100.00;pid=98.50;start_c=1;stop_c=1;pre_stop=0;frameshift=0;busco=-,-;	tdrd6	tudor domain-containing protein 6-like [Xiphophorus couchianus]";qcov=100.00;scov=100.00;-;rep_cov=0.00;pfam=PF00567
chr-15	20090566	21017302	20127602	20132929	-	ID=g17280;cds=3;protein=XP_015803741.1;pro_len=1274;align=1-1018;cover=79.91;pid=32.51;start_c=1;stop_c=1;pre_stop=0;frameshift=0;busco=-,-;	tdrd6	tudor domain-containing protein 6-like [Xiphophorus couchianus]";qcov=98.27;scov=80.00;-;rep_cov=0.00;pfam=PF00567
chr-15	20090566	21017302	20127602	20133223	-	ID=g17281;cds=3;protein=XP_021323213.1;pro_len=1673;align=1-1135;cover=67.84;pid=38.77;start_c=1;stop_c=1;pre_stop=0;frameshift=0;busco=-,-;	tdrd6	tudor domain-containing protein 6-like [Xiphophorus couchianus]";qcov=98.63;scov=84.46;-;rep_cov=0.00;pfam=PF00567
chr-15	20090566	21017302	20182712	20188928	+	ID=g17284;cds=4;protein=XP_008396416.1;pro_len=922;align=1-922;cover=100.00;pid=85.25;start_c=1;stop_c=1;pre_stop=0;frameshift=0;busco=-,-;	-	uncharacterized protein LOC114159028 [Xiphophorus couchianus]";qcov=100.00;scov=100.00;-;rep_cov=0.00;pfam=PF15696
chr-15	20090566	21017302	20144059	20167136	-	ID=g17283;cds=3;protein=XP_005811216.1;pro_len=191;align=1-191;cover=100.00;pid=100.00;start_c=1;stop_c=1;pre_stop=0;frameshift=0;busco=-,-;	VSNL1	visinin-like protein 1 [Xiphophorus maculatus]";qcov=100.00;scov=100.00;-;rep_cov=0.00;pfam=PF00036,PF13499
chr-15	20090566	21017302	20738537	20751132	+	ID=g17303;cds=9;protein=XP_014329404.1;pro_len=439;align=1-439;cover=100.00;pid=97.49;start_c=1;stop_c=1;pre_stop=0;frameshift=0;busco=-,-;	znf395	zinc finger protein 395-like isoform X1 [Xiphophorus couchianus]";qcov=100.00;scov=100.00;-;rep_cov=0.00;pfam=-
chr-16	9489540	9553793	9490485	9500156	+	ID=g17895;cds=37;protein=XP_023204549.1;pro_len=1938;align=1-1938;cover=100.00;pid=97.78;start_c=1;stop_c=1;pre_stop=0;frameshift=1;busco=-,-;	-	myosin heavy chain, fast skeletal muscle [Xiphophorus hellerii]";qcov=94.72;scov=94.94;-;rep_cov=0.00;pfam=PF00063,PF01576,PF02736
chr-16	9489540	9553793	9509062	9518692	+	ID=g17896;cds=37;protein=XP_023204548.1;pro_len=1939;align=1-1934;cover=99.74;pid=96.90;start_c=1;stop_c=1;pre_stop=1;frameshift=0;busco=-,-;	-	myosin heavy chain, fast skeletal muscle-like [Xiphophorus hellerii]";qcov=94.70;scov=94.95;-;rep_cov=0.00;pfam=PF00063,PF01576,PF02736
chr-16	9489540	9553793	9538848	9549341	+	ID=g17898;cds=37;protein=XP_023204552.1;pro_len=1938;align=1-1938;cover=100.00;pid=98.09;start_c=1;stop_c=1;pre_stop=0;frameshift=0;busco=-,-;	-	myosin heavy chain, fast skeletal muscle-like [Xiphophorus maculatus]";qcov=95.02;scov=94.94;-;rep_cov=0.00;pfam=PF00063,PF01576,PF02736
chr-16	9489540	9553793	9525994	9535899	+	ID=g17897;cds=38;protein=XP_023204548.1;pro_len=1939;align=1-1934;cover=99.74;pid=97.78;start_c=1;stop_c=1;pre_stop=1;frameshift=0;busco=-,-;	-	myosin heavy chain, fast skeletal muscle-like [Xiphophorus maculatus]";qcov=94.94;scov=94.95;-;rep_cov=0.84;pfam=PF00063,PF01576,PF02736
chr-16	20561523	20952374	20664013	20669806	+	ID=g18557;cds=9;protein=XP_005813577.1;pro_len=427;align=1-427;cover=100.00;pid=98.36;start_c=1;stop_c=1;pre_stop=0;frameshift=0;busco=-,-;	GCAT	2-amino-3-ketobutyrate coenzyme A ligase, mitochondrial [Xiphophorus maculatus]";qcov=100.00;scov=100.00;-;rep_cov=0.00;pfam=PF00155
chr-16	20561523	20952374	20692703	20696921	+	ID=g18561;cds=8;protein=XP_014329799.1;pro_len=323;align=1-323;cover=100.00;pid=97.83;start_c=1;stop_c=1;pre_stop=0;frameshift=0;busco=-,-;	ankrd54	ankyrin repeat domain-containing protein 54 [Xiphophorus maculatus]";qcov=100.00;scov=100.00;-;rep_cov=0.00;pfam=PF13857
chr-16	20561523	20952374	20859459	20866586	-	ID=g18569;cds=10;protein=XP_023205116.1;pro_len=456;align=1-456;cover=100.00;pid=96.05;start_c=1;stop_c=1;pre_stop=0;frameshift=0;busco=-,-;	ATG4D	cysteine protease ATG4D-like isoform X2 [Xiphophorus couchianus]";qcov=100.00;scov=100.00;-;rep_cov=0.00;pfam=PF03416
chr-16	20561523	20952374	20671510	20679510	+	ID=g18558;cds=16;protein=XP_005813570.1;pro_len=738;align=1-738;cover=100.00;pid=98.37;start_c=1;stop_c=1;pre_stop=0;frameshift=0;busco=ray,-;	mcm5	DNA replication licensing factor MCM5 [Xiphophorus maculatus]";qcov=100.00;scov=100.00;-;rep_cov=0.00;pfam=PF00493,PF14551,PF17207
chr-16	20561523	20952374	20685593	20690568	+	ID=g18560;cds=9;protein=XP_005813576.2;pro_len=630;align=1-630;cover=100.00;pid=97.14;start_c=1;stop_c=1;pre_stop=0;frameshift=0;busco=ray,vert;	foxred2	FAD-dependent oxidoreductase domain-containing protein 2 isoform X2 [Xiphophorus hellerii]";qcov=100.00;scov=100.00;-;rep_cov=0.00;pfam=PF13738
chr-16	20561523	20952374	20742592	20743545	-	ID=g18564;cds=1;protein=XP_005813567.1;pro_len=320;align=1-320;cover=100.00;pid=98.75;start_c=1;stop_c=1;pre_stop=0;frameshift=0;busco=-,-;	foxd2	forkhead box protein D2-like [Xiphophorus maculatus]";qcov=100.00;scov=100.00;-;rep_cov=0.00;pfam=PF00250
chr-16	20561523	20952374	20708923	20711074	+	ID=g18563;cds=3;%evi=100;start_c=1;stop_c=1;busco=-,-;	GIMAP7	GTPase IMAP family member 7-like [Xiphophorus hellerii]";qcov=89.68;scov=89.68;-;rep_cov=5.49;pfam=PF04548
chr-16	20561523	20952374	20680818	20682687	-	ID=g18559;cds=5;protein=XP_005813569.2;pro_len=270;align=1-270;cover=100.00;pid=98.15;start_c=1;stop_c=1;pre_stop=0;frameshift=0;busco=-,-;	hmox	heme oxygenase-like [Xiphophorus hellerii]";qcov=100.00;scov=100.00;-;rep_cov=0.00;pfam=PF01126
chr-16	20561523	20952374	20698616	20707029	+	ID=g18562;cds=13;protein=XP_023205226.1;pro_len=585;align=1-585;cover=100.00;pid=97.44;start_c=1;stop_c=1;pre_stop=0;frameshift=0;busco=-,vert;	HMGXB4	HMG domain-containing protein 4 isoform X1 [Xiphophorus hellerii]";qcov=100.00;scov=100.00;-;rep_cov=7.46;pfam=PF00505,PF13775
chr-16	20561523	20952374	20801445	20803382	-	ID=g18565;cds=5;protein=XP_005813566.1;pro_len=199;align=1-199;cover=100.00;pid=96.98;start_c=1;stop_c=1;pre_stop=0;frameshift=0;busco=ray,-;	SPC24	kinetochore protein Spc24 [Xiphophorus maculatus]";qcov=100.00;scov=100.00;-;rep_cov=9.02;pfam=PF08286
chr-16	20561523	20952374	20818801	20829479	-	ID=g18567;cds=18;%evi=97.1;start_c=1;stop_c=1;busco=-,-;	ldlr-a	low-density lipoprotein receptor [Xiphophorus hellerii]";qcov=100.00;scov=100.00;-;rep_cov=0.00;pfam=PF00057,PF00058,PF07645,PF14670
chr-16	20561523	20952374	20623558	20625327	+	ID=g18553;cds=1;protein=XP_014330219.1;pro_len=589;align=1-589;cover=100.00;pid=98.47;start_c=1;stop_c=1;pre_stop=0;frameshift=0;busco=-,-;	mfsd6l	major facilitator superfamily domain-containing protein 6-like [Xiphophorus couchianus]";qcov=100.00;scov=100.00;-;rep_cov=0.00;pfam=PF12832
chr-16	20561523	20952374	20875830	20921379	-	ID=g18570;cds=27;%evi=100;start_c=1;stop_c=1;busco=-,-;	Mast1	microtubule-associated serine/threonine-protein kinase 1-like isoform X3 [Xiphophorus couchianus]";qcov=100.00;scov=100.00;-;rep_cov=0.90;pfam=PF00069,PF00595,PF08926
chr-16	20561523	20952374	20525980	20585454	-	ID=g18545;cds=6;protein=XP_023204206.1;pro_len=600;align=1-600;cover=100.00;pid=99.00;start_c=1;stop_c=1;pre_stop=0;frameshift=0;busco=-,-;	NTN1	netrin-1-like [Xiphophorus maculatus]";qcov=100.00;scov=100.00;-;rep_cov=0.00;pfam=PF00053,PF00055,PF01759
chr-16	20561523	20952374	20595976	20604390	+	ID=g18546;cds=17;protein=XP_014330218.2;pro_len=862;align=1-862;cover=100.00;pid=97.68;start_c=1;stop_c=1;pre_stop=0;frameshift=0;busco=-,-;	PIK3R5	phosphoinositide 3-kinase regulatory subunit 5-like isoform X1 [Xiphophorus hellerii]";qcov=100.00;scov=100.00;-;rep_cov=0.00;pfam=PF10486
chr-16	20561523	20952374	20805524	20813938	-	ID=g18566;cds=18;protein=XP_023205098.1;pro_len=750;align=1-750;cover=100.00;pid=97.73;start_c=1;stop_c=1;pre_stop=0;frameshift=0;busco=ray,-;	KRI1	protein KRI1 homolog [Xiphophorus couchianus]";qcov=100.00;scov=100.00;-;rep_cov=8.95;pfam=PF05178,PF12936
chr-16	20561523	20952374	20640268	20644333	+	ID=g18555;cds=6;protein=XP_023205483.1;pro_len=501;align=97-334;cover=47.50;pid=99.16;start_c=1;stop_c=1;pre_stop=0;frameshift=0;busco=-,-;	Tom1	target of Myb protein 1 isoform X1 [Xiphophorus maculatus]";qcov=97.14;scov=45.51;-;rep_cov=0.00;pfam=PF00790,PF03127
chr-16	20561523	20952374	20650487	20662562	+	ID=g18556;cds=16;%evi=100;start_c=1;stop_c=1;busco=-,-;	TOM1	target of Myb protein 1-like isoform X1 [Xiphophorus hellerii]";qcov=100.00;scov=100.00;-;rep_cov=1.35;pfam=PF00790,PF03127
chr-16	20561523	20952374	20835312	20855358	-	ID=g18568;cds=32;protein=XP_008413651.1;pro_len=1641;align=1-1641;cover=100.00;pid=96.83;start_c=1;stop_c=1;pre_stop=0;frameshift=1;busco=-,-;	Smarca4	transcription activator BRG1 isoform X1 [Xiphophorus maculatus]";qcov=95.17;scov=95.09;-;rep_cov=3.05;pfam=PF00176,PF00271,PF00439,PF07529,PF07533,PF08880,PF14619
chr-16	20561523	20952374	20611426	20618496	+	ID=g18549;cds=2;protein=XP_035984994.1;pro_len=763;align=434-760;cover=42.86;pid=75.84;start_c=1;stop_c=1;pre_stop=0;frameshift=0;busco=-,-;	pif1	uncharacterized protein LOC111611669 [Xiphophorus maculatus]";qcov=83.38;scov=43.66;-;rep_cov=0.00;pfam=PF05970
chr-16	20561523	20952374	20611426	20618496	+	ID=g18550;cds=2;protein=XP_035986138.1;pro_len=2080;align=441-2078;cover=78.75;pid=70.82;start_c=1;stop_c=1;pre_stop=0;frameshift=0;busco=-,-;	pif1	uncharacterized protein LOC111611669 [Xiphophorus maculatus]";qcov=99.91;scov=92.63;-;rep_cov=0.00;pfam=PF05970,PF14214
chr-16	20561523	20952374	20611426	20618496	+	ID=g18551;cds=3;protein=XP_035989961.1;pro_len=1722;align=292-1714;cover=82.64;pid=70.77;start_c=1;stop_c=1;pre_stop=0;frameshift=0;busco=-,-;	pif1	uncharacterized protein LOC111611669 [Xiphophorus maculatus]";qcov=99.91;scov=92.63;-;rep_cov=0.00;pfam=PF05970,PF14214
chr-16	20561523	20952374	20611708	20614459	+	ID=g18552;cds=3;protein=XP_035986913.1;pro_len=475;align=1-475;cover=100.00;pid=53.26;start_c=1;stop_c=1;pre_stop=0;frameshift=1;busco=-,-;	-	uncharacterized protein LOC111612183 [Xiphophorus maculatus]";qcov=98.68;scov=31.09;-;rep_cov=0.00;pfam=-
chr-16	20561523	20952374	20630149	20638365	+	ID=g18554;cds=5;protein=XP_008413666.1;pro_len=160;align=1-160;cover=100.00;pid=92.50;start_c=1;stop_c=1;pre_stop=0;frameshift=0;busco=-,-;	BMERB1	uncharacterized protein C16orf45 homolog isoform X1 [Xiphophorus couchianus]";qcov=100.00;scov=87.43;-;rep_cov=0.00;pfam=PF12130
chr-16	20561523	20952374	20609950	20618496	+	ID=g18547;cds=6;protein=XP_023205025.1;pro_len=2483;align=1-2483;cover=100.00;pid=97.38;start_c=1;stop_c=1;pre_stop=0;frameshift=0;busco=-,-;	pif1	uncharacterized protein LOC111611669 [Xiphophorus maculatus]";qcov=100.00;scov=100.00;-;rep_cov=0.00;pfam=PF05970,PF14214
chr-16	20561523	20952374	20610314	20618496	+	ID=g18548;cds=3;protein=XP_035988771.1;pro_len=1672;align=352-1561;cover=72.37;pid=68.51;start_c=0;stop_c=1;pre_stop=2;frameshift=0;busco=-,-;	pif1	uncharacterized protein LOC111611669 [Xiphophorus maculatus]";qcov=99.71;scov=97.06;-;rep_cov=0.06;pfam=PF05970,PF14214
chr-16	20561523	20952374	20938125	20953143	+	ID=g18571;cds=7;protein=XP_023205027.1;pro_len=482;align=1-482;cover=100.00;pid=95.64;start_c=1;stop_c=1;pre_stop=0;frameshift=3;busco=-,-;	RBP	uncharacterized protein LOC102225276 isoform X1 [Xiphophorus maculatus]";qcov=100.00;scov=100.00;-;rep_cov=0.00;pfam=PF03024
chr-16	21346300	21923180	21864496	21870462	-	ID=g18617;cds=5;protein=XP_023205005.1;pro_len=397;align=1-397;cover=100.00;pid=97.48;start_c=1;stop_c=1;pre_stop=0;frameshift=0;busco=-,-;	Swsap1	ATPase SWSAP1 [Xiphophorus maculatus]";qcov=100.00;scov=100.00;-;rep_cov=0.00;pfam=-
chr-16	21346300	21923180	21819789	21830573	+	ID=g18612;cds=7;protein=XP_005802845.1;pro_len=298;align=1-298;cover=100.00;pid=98.99;start_c=1;stop_c=1;pre_stop=0;frameshift=0;busco=-,-;	CNN1	calponin-1 [Xiphophorus couchianus]";qcov=100.00;scov=100.00;-;rep_cov=0.00;pfam=PF00307,PF00402
chr-16	21346300	21923180	21477921	21501617	+	ID=g18600;cds=22;%evi=100;start_c=1;stop_c=1;busco=-,-;	slc44a2	choline transporter-like protein 2 isoform X3 [Xiphophorus maculatus]";qcov=100.00;scov=98.73;-;rep_cov=0.00;pfam=PF04515
chr-16	21346300	21923180	21891844	21894767	-	ID=g18621;cds=5;protein=XP_023205176.1;pro_len=259;align=1-259;cover=100.00;pid=88.80;start_c=1;stop_c=1;pre_stop=0;frameshift=0;busco=-,-;	C1QL2	complement C1q-like protein 2 [Xiphophorus maculatus]";qcov=100.00;scov=100.00;-;rep_cov=0.00;pfam=PF00386
chr-16	21346300	21923180	21891844	21907199	-	ID=g18620;cds=6;protein=XP_023205390.1;pro_len=272;align=1-272;cover=100.00;pid=88.97;start_c=1;stop_c=1;pre_stop=0;frameshift=0;busco=-,-;	C1ql2	complement C1q-like protein 2 isoform X1 [Xiphophorus maculatus]";qcov=100.00;scov=100.00;-;rep_cov=0.00;pfam=PF00386
chr-16	21346300	21923180	21895603	21907187	-	ID=g18622;cds=4;protein=XP_015823042.1;pro_len=261;align=9-261;cover=96.93;pid=53.75;start_c=1;stop_c=1;pre_stop=3;frameshift=0;busco=-,-;	C1ql2	complement C1q-like protein 2 [Xiphophorus maculatus]";qcov=100.00;scov=98.46;-;rep_cov=0.00;pfam=PF00386
chr-16	21346300	21923180	21857021	21861682	+	ID=g18616;cds=8;protein=XP_005802876.1;pro_len=540;align=1-540;cover=100.00;pid=97.22;start_c=1;stop_c=1;pre_stop=0;frameshift=0;busco=-,-;	EPOR	erythropoietin receptor-like [Xiphophorus maculatus]";qcov=100.00;scov=100.00;-;rep_cov=0.00;pfam=PF00041,PF09067
chr-16	21346300	21923180	21469057	21475173	-	ID=g18599;cds=11;protein=XP_005814926.1;pro_len=440;align=1-440;cover=100.00;pid=97.50;start_c=1;stop_c=1;pre_stop=0;frameshift=0;busco=-,-;	GCDH	glutaryl-CoA dehydrogenase, mitochondrial [Xiphophorus maculatus]";qcov=100.00;scov=100.00;-;rep_cov=0.00;pfam=PF00441,PF02770,PF02771
chr-16	21346300	21923180	21846368	21852513	+	ID=g18615;cds=4;protein=XP_005802877.1;pro_len=221;align=1-221;cover=100.00;pid=98.19;start_c=1;stop_c=1;pre_stop=0;frameshift=0;busco=-,-;	Rab3d	GTP-binding protein Rab-3D-like [Xiphophorus hellerii]";qcov=100.00;scov=100.00;-;rep_cov=0.00;pfam=PF00071
chr-16	21346300	21923180	21429413	21442073	+	ID=g18596;cds=15;protein=XP_005802850.1;pro_len=825;align=1-825;cover=100.00;pid=98.42;start_c=0;stop_c=1;pre_stop=0;frameshift=0;busco=ray,-;	ilf3	interleukin enhancer-binding factor 3 isoform X2 [Xiphophorus hellerii]";qcov=99.88;scov=99.88;-;rep_cov=4.47;pfam=PF00035,PF07528
chr-16	21346300	21923180	21912547	21922508	-	ID=g18623;cds=14;%evi=100;start_c=1;stop_c=1;busco=-,-;	C1QL2	intracellular protein transport protein USO1-like [Xiphophorus maculatus]";qcov=91.49;scov=97.07;-;rep_cov=1.53;pfam=PF00386
chr-16	21346300	21923180	21615738	21617348	-	ID=g18605;cds=2;protein=XP_023205461.1;pro_len=288;align=1-288;cover=100.00;pid=98.26;start_c=1;stop_c=1;pre_stop=0;frameshift=0;busco=-,-;	-	paralemmin-2-like [Xiphophorus maculatus]";qcov=100.00;scov=100.00;-;rep_cov=0.00;pfam=PF03285
chr-16	21346300	21923180	21443306	21451268	+	ID=g18597;cds=13;protein=XP_005802849.1;pro_len=497;align=1-497;cover=100.00;pid=96.98;start_c=1;stop_c=1;pre_stop=0;frameshift=0;busco=ray,-;	farsa	phenylalanine--tRNA ligase alpha subunit isoform X2 [Xiphophorus couchianus]";qcov=100.00;scov=100.00;-;rep_cov=0.00;pfam=PF01409
chr-16	21346300	21923180	21688168	21723206	+	ID=g18610;cds=7;protein=XP_005802846.2;pro_len=347;align=1-347;cover=100.00;pid=97.98;start_c=1;stop_c=1;pre_stop=0;frameshift=0;busco=-,-;	Plppr5	phospholipid phosphatase-related protein type 5-like isoform X1 [Xiphophorus hellerii]";qcov=100.00;scov=100.00;-;rep_cov=0.00;pfam=PF01569
chr-16	21346300	21923180	21418766	21422029	+	ID=g18594;cds=2;protein=XP_014325644.1;pro_len=369;align=1-369;cover=100.00;pid=98.92;start_c=1;stop_c=1;pre_stop=0;frameshift=0;busco=-,-;	PTGER1	prostaglandin E2 receptor EP1 subtype-like [Xiphophorus maculatus]";qcov=100.00;scov=100.00;-;rep_cov=0.00;pfam=PF00001
chr-16	21346300	21923180	21418826	21422029	+	ID=g18595;cds=2;protein=sp|P70597|PE2R1_RAT;pro_len=405;align=36-405;cover=91.36;pid=44.32;start_c=1;stop_c=1;pre_stop=0;frameshift=0;busco=-,-;	PTGER1	prostaglandin E2 receptor EP1 subtype-like [Xiphophorus couchianus]";qcov=100.00;scov=94.58;-;rep_cov=0.00;pfam=PF00001
chr-16	21346300	21923180	21337406	21366032	+	ID=g18593;cds=16;protein=XP_023204298.1;pro_len=2007;align=1-2007;cover=100.00;pid=98.65;start_c=1;stop_c=1;pre_stop=0;frameshift=0;busco=-,-;	Wiz	protein Wiz isoform X1 [Xiphophorus maculatus]";qcov=100.00;scov=100.00;-;rep_cov=2.29;pfam=-
chr-16	21346300	21923180	21507194	21521214	+	ID=g18601;cds=17;protein=XP_014330352.1;pro_len=748;align=1-748;cover=100.00;pid=97.59;start_c=1;stop_c=1;pre_stop=0;frameshift=0;busco=-,-;	Rgl1	ral guanine nucleotide dissociation stimulator-like [Xiphophorus couchianus]";qcov=100.00;scov=100.00;-;rep_cov=1.87;pfam=PF00617,PF00618,PF00788
chr-16	21346300	21923180	21883962	21888759	+	ID=g18619;cds=7;protein=XP_005802842.1;pro_len=246;align=1-246;cover=100.00;pid=98.78;start_c=1;stop_c=1;pre_stop=0;frameshift=0;busco=-,-;	Tspan1	tetraspanin-1-like [Xiphophorus hellerii]";qcov=100.00;scov=100.00;-;rep_cov=0.00;pfam=PF00335
chr-16	21346300	21923180	21833458	21835056	-	ID=g18613;cds=4;protein=XP_023205164.1;pro_len=112;align=1-112;cover=100.00;pid=94.64;start_c=0;stop_c=1;pre_stop=0;frameshift=0;busco=-,-;	ELOF1	transcription elongation factor 1 homolog isoform X1 [Xiphophorus hellerii]";qcov=99.11;scov=99.11;-;rep_cov=0.00;pfam=PF05129
chr-16	21346300	21923180	21638354	21639484	-	ID=g18606;cds=2;protein=XP_023205317.1;pro_len=242;align=1-242;cover=100.00;pid=98.35;start_c=1;stop_c=1;pre_stop=0;frameshift=0;busco=-,-;	tlcd5	transmembrane protein 136-like [Xiphophorus maculatus]";qcov=100.00;scov=100.00;-;rep_cov=0.00;pfam=PF03798
chr-16	21346300	21923180	21649272	21650402	-	ID=g18607;cds=2;protein=XP_023205317.1;pro_len=242;align=1-242;cover=100.00;pid=98.35;start_c=1;stop_c=1;pre_stop=0;frameshift=0;busco=-,-;	tlcd5	transmembrane protein 136-like [Xiphophorus maculatus]";qcov=100.00;scov=100.00;-;rep_cov=0.00;pfam=PF03798
chr-16	21346300	21923180	21660190	21661320	-	ID=g18608;cds=2;protein=XP_023205317.1;pro_len=242;align=1-242;cover=100.00;pid=98.35;start_c=1;stop_c=1;pre_stop=0;frameshift=0;busco=-,-;	tlcd5	transmembrane protein 136-like [Xiphophorus maculatus]";qcov=100.00;scov=100.00;-;rep_cov=0.00;pfam=PF03798
chr-16	21346300	21923180	21671158	21672288	-	ID=g18609;cds=2;protein=XP_023205317.1;pro_len=242;align=1-242;cover=100.00;pid=98.35;start_c=1;stop_c=1;pre_stop=0;frameshift=0;busco=-,-;	tlcd5	transmembrane protein 136-like [Xiphophorus maculatus]";qcov=100.00;scov=100.00;-;rep_cov=0.00;pfam=PF03798
chr-16	21346300	21923180	21792609	21805728	+	ID=g18611;cds=6;protein=XP_005802878.1;pro_len=264;align=1-264;cover=100.00;pid=98.11;start_c=1;stop_c=1;pre_stop=0;frameshift=0;busco=-,-;	tlcd4b	transmembrane protein 56-B-like [Xiphophorus maculatus]";qcov=100.00;scov=100.00;-;rep_cov=0.00;pfam=PF03798
chr-16	21346300	21923180	21837527	21838261	+	ID=g18614;cds=3;protein=XP_005802843.1;pro_len=188;align=1-188;cover=100.00;pid=99.47;start_c=1;stop_c=1;pre_stop=0;frameshift=0;busco=-,-;	tmem205	transmembrane protein 205 [Xiphophorus maculatus]";qcov=100.00;scov=100.00;-;rep_cov=0.00;pfam=PF13664
chr-16	21346300	21923180	21455286	21457596	-	ID=g18598;cds=2;%evi=100;start_c=1;stop_c=1;busco=-,-;	-	uncharacterized protein LOC113140593 isoform X1 [Mastacembelus armatus]";qcov=91.57;scov=81.19;-;rep_cov=0.00;pfam=-
chr-16	21346300	21923180	21578350	21580163	-	ID=g18603;cds=2;protein=XP_023205282.1;pro_len=410;align=1-410;cover=100.00;pid=98.29;start_c=1;stop_c=1;pre_stop=0;frameshift=0;busco=-,-;	-	uncharacterized protein LOC102221048 isoform X1 [Xiphophorus maculatus]";qcov=100.00;scov=100.00;-;rep_cov=0.00;pfam=PF07716
chr-16	21346300	21923180	21604063	21609002	-	ID=g18604;cds=3;protein=XP_023204437.1;pro_len=801;align=1-801;cover=100.00;pid=97.88;start_c=1;stop_c=1;pre_stop=0;frameshift=0;busco=-,-;	-	uncharacterized protein LOC114147630 [Xiphophorus couchianus]";qcov=100.00;scov=100.00;-;rep_cov=0.00;pfam=-
chr-16	21346300	21923180	21559898	21561676	-	ID=g18602;cds=1;protein=XP_023205140.1;pro_len=592;align=1-592;cover=100.00;pid=98.48;start_c=1;stop_c=1;pre_stop=0;frameshift=0;busco=-,-;	nfil3	uncharacterized protein LOC116735722 [Xiphophorus hellerii]";qcov=100.00;scov=100.00;-;rep_cov=0.00;pfam=PF07716
chr-16	21346300	21923180	21866941	21875864	+	ID=g18618;cds=10;%evi=100;start_c=1;stop_c=1;busco=-,-;	ZNF653	zinc finger protein 653 [Xiphophorus couchianus]";qcov=100.00;scov=100.00;-;rep_cov=2.78;pfam=PF00096
chr-16	22274982	23235876	22674720	22686665	+	ID=g18659;cds=17;protein=XP_005802827.1;pro_len=797;align=1-797;cover=100.00;pid=98.12;start_c=1;stop_c=1;pre_stop=0;frameshift=0;busco=-,-;	ALDH16A1	aldehyde dehydrogenase family 16 member A1 [Xiphophorus maculatus]";qcov=100.00;scov=100.00;-;rep_cov=0.00;pfam=PF00171
chr-16	22274982	23235876	22448470	22451063	-	ID=g18636;cds=4;protein=XP_005802832.1;pro_len=158;align=1-158;cover=100.00;pid=98.10;start_c=1;stop_c=1;pre_stop=0;frameshift=0;busco=-,-;	CARHSP1	calcium-regulated heat-stable protein 1 [Xiphophorus maculatus]";qcov=100.00;scov=100.00;-;rep_cov=0.00;pfam=PF00313
chr-16	22274982	23235876	23058426	23077874	-	ID=g18675;cds=18;protein=XP_005811874.1;pro_len=788;align=1-788;cover=100.00;pid=99.11;start_c=1;stop_c=1;pre_stop=0;frameshift=0;busco=-,-;	CPT1A	carnitine O-palmitoyltransferase 1, liver isoform-like [Xiphophorus couchianus]";qcov=100.00;scov=100.00;-;rep_cov=0.00;pfam=PF00755,PF16484
chr-16	22274982	23235876	22294092	22394499	-	ID=g18632;cds=24;protein=XP_023205009.1;pro_len=1626;align=1-1626;cover=100.00;pid=98.52;start_c=1;stop_c=1;pre_stop=0;frameshift=0;busco=-,-;	Caskin1	caskin-1 isoform X1 [Xiphophorus maculatus]";qcov=100.00;scov=100.00;-;rep_cov=3.30;pfam=PF00536,PF07653,PF12796,PF16600,PF16632,PF16907
chr-16	22274982	23235876	23150425	23154530	+	ID=g18678;cds=3;protein=XP_005811867.1;pro_len=227;align=1-227;cover=100.00;pid=95.59;start_c=1;stop_c=1;pre_stop=0;frameshift=0;busco=-,-;	DUSP3	dual specificity protein phosphatase 3-like [Xiphophorus hellerii]";qcov=100.00;scov=100.00;-;rep_cov=3.57;pfam=PF00782
chr-16	22274982	23235876	22276573	22287606	+	ID=g18631;cds=21;protein=XP_005802839.1;pro_len=687;align=1-687;cover=100.00;pid=98.11;start_c=1;stop_c=1;pre_stop=0;frameshift=0;busco=ray,vert;	TRAF7	E3 ubiquitin-protein ligase TRAF7 [Xiphophorus maculatus]";qcov=100.00;scov=100.00;-;rep_cov=0.00;pfam=PF00400,PF13445
chr-16	22274982	23235876	22485560	22489809	-	ID=g18639;cds=7;protein=XP_005802830.1;pro_len=298;align=1-298;cover=100.00;pid=97.32;start_c=1;stop_c=1;pre_stop=0;frameshift=0;busco=-,vert;	Eci1	enoyl-CoA delta isomerase 1, mitochondrial [Xiphophorus maculatus]";qcov=100.00;scov=100.00;-;rep_cov=0.00;pfam=PF00378
chr-16	22274982	23235876	22703096	22704253	+	ID=g18661;cds=4;protein=XP_023205037.1;pro_len=176;align=1-176;cover=100.00;pid=99.43;start_c=1;stop_c=1;pre_stop=0;frameshift=0;busco=-,-;	LOC100136565	ferritin, middle subunit-like [Xiphophorus hellerii]";qcov=100.00;scov=100.00;-;rep_cov=0.00;pfam=PF00210
chr-16	22274982	23235876	22695490	22712948	+	ID=g18660;cds=4;protein=XP_005802826.2;pro_len=176;align=1-176;cover=100.00;pid=96.02;start_c=1;stop_c=1;pre_stop=0;frameshift=0;busco=-,-;	LOC100136565	ferritin, middle subunit [Xiphophorus couchianus]";qcov=100.00;scov=100.00;-;rep_cov=0.00;pfam=PF00210
chr-16	22274982	23235876	22707195	22708849	+	ID=g18662;cds=4;protein=XP_023205037.1;pro_len=176;align=1-176;cover=100.00;pid=98.86;start_c=1;stop_c=1;pre_stop=0;frameshift=0;busco=-,-;	LOC100136565	ferritin, middle subunit-like [Xiphophorus hellerii]";qcov=100.00;scov=100.00;-;rep_cov=0.00;pfam=PF00210
chr-16	22274982	23235876	22979851	22987503	+	ID=g18670;cds=11;protein=XP_008397165.1;pro_len=751;align=267-751;cover=64.58;pid=92.16;start_c=0;stop_c=1;pre_stop=1;frameshift=0;busco=-,-;	golga5	golgin subfamily A member 5-like [Xiphophorus hellerii]";qcov=100.00;scov=95.85;-;rep_cov=5.35;pfam=PF09787
chr-16	22274982	23235876	22997801	22998073	-	ID=g18671;cds=1;protein=XP_023197149.1;pro_len=90;align=1-90;cover=100.00;pid=100.00;start_c=1;stop_c=1;pre_stop=0;frameshift=0;busco=-,-;	Mark3	MAP/microtubule affinity-regulating kinase 3-like [Xiphophorus maculatus]";qcov=100.00;scov=100.00;-;rep_cov=0.00;pfam=PF02149
chr-16	22274982	23235876	22468279	22472726	-	ID=g18637;cds=5;protein=XP_005802831.1;pro_len=242;align=1-242;cover=100.00;pid=98.35;start_c=1;stop_c=1;pre_stop=0;frameshift=0;busco=-,vert;	naa60	N-alpha-acetyltransferase 60 isoform X1 [Xiphophorus maculatus]";qcov=100.00;scov=90.30;-;rep_cov=0.00;pfam=PF00583
chr-16	22274982	23235876	22418774	22435798	-	ID=g18635;cds=14;protein=XP_014325637.1;pro_len=864;align=1-864;cover=100.00;pid=98.61;start_c=1;stop_c=1;pre_stop=0;frameshift=0;busco=-,-;	PPP1R9B	neurabin-2-like [Xiphophorus hellerii]";qcov=92.36;scov=92.36;-;rep_cov=1.12;pfam=PF00595
chr-16	22274982	23235876	22403605	22410796	+	ID=g18633;cds=10;protein=XP_021169323.2;pro_len=384;align=1-384;cover=100.00;pid=97.14;start_c=0;stop_c=1;pre_stop=0;frameshift=0;busco=-,-;	PRPSAP2	phosphoribosyl pyrophosphate synthase-associated protein 2 isoform X1 [Fundulus heteroclitus]";qcov=99.74;scov=99.74;-;rep_cov=0.00;pfam=PF13793,PF14572
chr-16	22274982	23235876	22746764	22771531	-	ID=g18664;cds=24;protein=XP_005802824.1;pro_len=285;align=23-285;cover=92.28;pid=90.11;start_c=1;stop_c=0;pre_stop=0;frameshift=0;busco=-,-;	pih1d1	PIH1 domain-containing protein 1 isoform X1 [Xiphophorus couchianus]";qcov=46.70;scov=97.89;-;rep_cov=5.16;pfam=PF00992,PF08190
chr-16	22274982	23235876	22406016	22408957	+	ID=g18634;cds=2;protein=XP_021327587.1;pro_len=167;align=28-129;cover=61.08;pid=62.75;start_c=1;stop_c=1;pre_stop=1;frameshift=0;busco=-,-;	prpsap2	PREDICTED: phosphoribosyl pyrophosphate synthase-associated protein 2 [Poecilia latipinna]";qcov=80.15;scov=27.45;-;rep_cov=0.00;pfam=PF13793
chr-16	22274982	23235876	23040027	23050268	+	ID=g18673;cds=3;protein=XP_017161858.1;pro_len=1409;align=41-1409;cover=97.16;pid=89.92;start_c=1;stop_c=1;pre_stop=0;frameshift=1;busco=-,-;	SAMD9	PREDICTED: sterile alpha motif domain-containing protein 9-like isoform X1 [Poecilia reticulata]";qcov=87.68;scov=97.16;-;rep_cov=0.73;pfam=PF00536,PF02758
chr-16	22274982	23235876	23046621	23050268	+	ID=g18674;cds=2;protein=XP_017207716.1;pro_len=1612;align=416-1610;cover=74.13;pid=47.11;start_c=1;stop_c=1;pre_stop=0;frameshift=0;busco=-,-;	SAMD9	PREDICTED: sterile alpha motif domain-containing protein 9-like isoform X1 [Poecilia reticulata]";qcov=98.34;scov=73.39;-;rep_cov=0.00;pfam=-
chr-16	22274982	23235876	22478112	22483904	+	ID=g18638;cds=9;protein=XP_008413510.2;pro_len=328;align=1-328;cover=100.00;pid=88.11;start_c=1;stop_c=1;pre_stop=1;frameshift=1;busco=-,-;	dnase1	PREDICTED: deoxyribonuclease-1-like [Poecilia mexicana]";qcov=98.19;scov=100.00;-;rep_cov=0.00;pfam=PF03372
chr-16	22274982	23235876	22658213	22673783	-	ID=g18658;cds=15;%evi=96.6;start_c=1;stop_c=1;busco=-,-;	Kat7	PREDICTED: histone acetyltransferase KAT7-like isoform X3 [Poecilia formosa]";qcov=100.00;scov=100.00;-;rep_cov=1.71;pfam=PF01530,PF01853
chr-16	22274982	23235876	23146631	23148490	+	ID=g18677;cds=5;protein=XP_005811870.1;pro_len=212;align=1-212;cover=100.00;pid=99.06;start_c=1;stop_c=1;pre_stop=0;frameshift=0;busco=-,-;	prl1	prolactin-1-like [Xiphophorus hellerii]";qcov=100.00;scov=100.00;-;rep_cov=0.00;pfam=PF00103
chr-16	22274982	23235876	22649670	22651728	+	ID=g18657;cds=5;%evi=100;start_c=1;stop_c=1;busco=-,-;	-	protachykinin-1-like isoform X2 [Notolabrus celidotus]";qcov=96.52;scov=96.46;-;rep_cov=0.00;pfam=-
chr-16	22274982	23235876	23092474	23120240	-	ID=g18676;cds=20;%evi=100;start_c=1;stop_c=1;busco=-,-;	BRSK1	serine/threonine-protein kinase BRSK1-like isoform X2 [Xiphophorus couchianus]";qcov=100.00;scov=100.00;-;rep_cov=6.02;pfam=PF00069
chr-16	22274982	23235876	22963702	22967108	-	ID=g18666;cds=8;protein=XP_023205021.1;pro_len=276;align=70-271;cover=73.19;pid=93.56;start_c=1;stop_c=1;pre_stop=0;frameshift=0;busco=-,-;	Sun3	sperm-associated antigen 4 protein-like [Xiphophorus couchianus]";qcov=95.62;scov=83.24;-;rep_cov=4.25;pfam=PF07738
chr-16	22274982	23235876	23025174	23029669	-	ID=g18672;cds=9;%evi=94.1;start_c=1;stop_c=1;busco=-,-;	Sun3	sperm-associated antigen 4 protein-like [Xiphophorus couchianus]";qcov=100.00;scov=72.94;-;rep_cov=3.06;pfam=PF07738
chr-16	22274982	23235876	22730489	22736254	+	ID=g18663;cds=8;protein=XP_023205092.1;pro_len=406;align=1-406;cover=100.00;pid=99.51;start_c=1;stop_c=1;pre_stop=0;frameshift=0;busco=-,-;	SYT2	synaptotagmin-1-like isoform X2 [Xiphophorus maculatus]";qcov=100.00;scov=100.00;-;rep_cov=5.16;pfam=PF00168
chr-16	22274982	23235876	23170923	23188445	-	ID=g18679;cds=8;protein=XP_023205090.1;pro_len=408;align=1-408;cover=100.00;pid=98.77;start_c=1;stop_c=1;pre_stop=0;frameshift=0;busco=-,-;	thra	thyroid hormone receptor alpha isoform X4 [Xiphophorus couchianus]";qcov=100.00;scov=100.00;-;rep_cov=0.00;pfam=PF00104,PF00105
chr-16	22274982	23235876	22509446	22510971	-	ID=g18641;cds=2;%evi=33.3;start_c=1;stop_c=1;busco=-,-;	tlcd5	transmembrane protein 136-like [Xiphophorus maculatus]";qcov=100.00;scov=100.00;-;rep_cov=0.27;pfam=PF03798
chr-16	22274982	23235876	22613421	22614945	+	ID=g18654;cds=2;protein=XP_023205317.1;pro_len=242;align=1-242;cover=100.00;pid=98.76;start_c=1;stop_c=1;pre_stop=0;frameshift=0;busco=-,-;	tlcd5	transmembrane protein 136-like [Xiphophorus maculatus]";qcov=100.00;scov=100.00;-;rep_cov=0.27;pfam=PF03798
chr-16	22274982	23235876	22559395	22560920	+	ID=g18646;cds=2;protein=XP_023205317.1;pro_len=242;align=1-242;cover=100.00;pid=98.76;start_c=1;stop_c=1;pre_stop=0;frameshift=0;busco=-,-;	tlcd5	transmembrane protein 136-like [Xiphophorus maculatus]";qcov=100.00;scov=100.00;-;rep_cov=0.27;pfam=PF03798
chr-16	22274982	23235876	22521686	22522888	+	ID=g18642;cds=1;protein=XP_023208494.1;pro_len=375;align=1-339;cover=90.40;pid=97.64;start_c=1;stop_c=1;pre_stop=0;frameshift=0;busco=-,-;	-	uncharacterized protein LOC114135622 [Xiphophorus couchianus]";qcov=100.00;scov=62.79;-;rep_cov=0.00;pfam=PF00632
chr-16	22274982	23235876	22524318	22525519	-	ID=g18643;cds=2;protein=XP_035986770.1;pro_len=308;align=1-307;cover=99.68;pid=88.60;start_c=1;stop_c=1;pre_stop=0;frameshift=0;busco=-,-;	-	uncharacterized protein LOC116725240 [Xiphophorus hellerii]";qcov=100.00;scov=80.00;-;rep_cov=0.00;pfam=-
chr-16	22274982	23235876	22544870	22546071	+	ID=g18644;cds=2;protein=XP_035986770.1;pro_len=308;align=1-307;cover=99.68;pid=88.60;start_c=1;stop_c=1;pre_stop=0;frameshift=0;busco=-,-;	-	uncharacterized protein LOC116725240 [Xiphophorus hellerii]";qcov=100.00;scov=80.00;-;rep_cov=0.00;pfam=-
chr-16	22274982	23235876	22547508	22548710	-	ID=g18645;cds=1;protein=XP_023208494.1;pro_len=375;align=1-339;cover=90.40;pid=97.64;start_c=1;stop_c=1;pre_stop=0;frameshift=0;busco=-,-;	-	uncharacterized protein LOC114135622 [Xiphophorus couchianus]";qcov=100.00;scov=62.79;-;rep_cov=0.00;pfam=PF00632
chr-16	22274982	23235876	22573613	22574815	+	ID=g18648;cds=2;protein=XP_009292866.1;pro_len=654;align=288-654;cover=56.12;pid=60.76;start_c=1;stop_c=1;pre_stop=0;frameshift=0;busco=-,-;	-	uncharacterized protein LOC114135622 [Xiphophorus couchianus]";qcov=100.00;scov=62.79;-;rep_cov=0.00;pfam=PF00632
chr-16	22274982	23235876	22582247	22583532	-	ID=g18651;cds=3;protein=XP_023185871.1;pro_len=220;align=1-220;cover=100.00;pid=98.18;start_c=1;stop_c=1;pre_stop=1;frameshift=0;busco=-,-;	-	uncharacterized protein LOC111607926 isoform X1 [Xiphophorus maculatus]";qcov=100.00;scov=100.00;-;rep_cov=0.00;pfam=-
chr-16	22274982	23235876	22598824	22600025	+	ID=g18652;cds=2;protein=XP_035986770.1;pro_len=308;align=1-307;cover=99.68;pid=88.60;start_c=1;stop_c=1;pre_stop=0;frameshift=0;busco=-,-;	-	uncharacterized protein LOC116725240 [Xiphophorus hellerii]";qcov=100.00;scov=80.00;-;rep_cov=0.00;pfam=-
chr-16	22274982	23235876	22601462	22602664	-	ID=g18653;cds=1;protein=XP_023208494.1;pro_len=375;align=1-339;cover=90.40;pid=97.64;start_c=1;stop_c=1;pre_stop=0;frameshift=0;busco=-,-;	-	uncharacterized protein LOC114135622 [Xiphophorus couchianus]";qcov=100.00;scov=62.79;-;rep_cov=0.00;pfam=PF00632
chr-16	22274982	23235876	22627727	22628881	+	ID=g18655;cds=2;protein=XP_009292866.1;pro_len=654;align=288-654;cover=56.12;pid=60.76;start_c=0;stop_c=1;pre_stop=0;frameshift=0;busco=-,-;	-	uncharacterized protein LOC114135622 [Xiphophorus couchianus]";qcov=100.00;scov=60.28;-;rep_cov=0.00;pfam=PF00632
chr-16	22274982	23235876	22630317	22631518	-	ID=g18656;cds=2;protein=XP_035986770.1;pro_len=308;align=1-307;cover=99.68;pid=88.60;start_c=1;stop_c=1;pre_stop=0;frameshift=0;busco=-,-;	-	uncharacterized protein LOC116725240 [Xiphophorus hellerii]";qcov=100.00;scov=80.00;-;rep_cov=0.00;pfam=-
chr-16	22274982	23235876	22970894	22973999	+	ID=g18668;cds=2;protein=XP_023193779.1;pro_len=556;align=1-556;cover=100.00;pid=97.12;start_c=1;stop_c=1;pre_stop=0;frameshift=2;busco=-,-;	-	uncharacterized protein LOC111609469 [Xiphophorus maculatus]";qcov=100.00;scov=100.00;-;rep_cov=0.18;pfam=PF00632
chr-16	22274982	23235876	22975434	22976635	-	ID=g18669;cds=2;protein=XP_035986770.1;pro_len=308;align=1-307;cover=99.68;pid=88.60;start_c=1;stop_c=1;pre_stop=0;frameshift=0;busco=-,-;	-	uncharacterized protein LOC116725240 [Xiphophorus hellerii]";qcov=100.00;scov=80.00;-;rep_cov=0.00;pfam=-
chr-16	22274982	23235876	22490560	22496686	+	ID=g18640;cds=5;%evi=100;start_c=1;stop_c=1;busco=-,-;	GHSR	uncharacterized protein LOC114147647 isoform X1 [Xiphophorus couchianus]";qcov=96.62;scov=92.89;-;rep_cov=2.00;pfam=PF00001
chr-16	22274982	23235876	22576251	22577452	-	ID=g18649;cds=2;protein=XP_035986770.1;pro_len=308;align=1-307;cover=99.68;pid=88.60;start_c=1;stop_c=1;pre_stop=0;frameshift=0;busco=-,-;	-	uncharacterized protein LOC116725240 [Xiphophorus hellerii]";qcov=100.00;scov=80.00;-;rep_cov=0.00;pfam=-
chr-16	22274982	23235876	22811327	22825296	-	ID=g18665;cds=10;protein=XP_023205083.1;pro_len=609;align=1-609;cover=100.00;pid=75.37;start_c=1;stop_c=1;pre_stop=0;frameshift=0;busco=-,-;	-	uncharacterized protein DDB_G0271670-like isoform X1 [Xiphophorus maculatus]";qcov=100.00;scov=100.00;-;rep_cov=0.00;pfam=-
chr-16	22274982	23235876	22970339	22973999	+	ID=g18667;cds=3;protein=XP_035986759.1;pro_len=658;align=1-658;cover=100.00;pid=82.83;start_c=1;stop_c=1;pre_stop=0;frameshift=1;busco=-,-;	-	uncharacterized protein LOC114136306 isoform X1 [Xiphophorus couchianus]";qcov=100.00;scov=97.31;-;rep_cov=0.25;pfam=PF00632
chr-16	23472005	23909397	23481455	23482944	+	ID=g18689;cds=3;protein=XP_023205221.1;pro_len=249;align=1-249;cover=100.00;pid=97.59;start_c=1;stop_c=1;pre_stop=0;frameshift=0;busco=-,-;	SELL	C-type lectin galactose-binding isoform-like [Xiphophorus couchianus]";qcov=100.00;scov=100.00;-;rep_cov=10.53;pfam=PF00059
chr-16	23472005	23909397	23505625	23506784	+	ID=g18691;cds=3;protein=XP_008413465.1;pro_len=243;align=3-241;cover=98.35;pid=64.44;start_c=1;stop_c=1;pre_stop=0;frameshift=0;busco=-,-;	SELL	C-type lectin galactose-binding isoform-like [Xiphophorus hellerii]";qcov=100.00;scov=100.00;-;rep_cov=0.00;pfam=PF00059
chr-16	23472005	23909397	23674131	23685709	+	ID=g18700;cds=15;protein=XP_014329276.1;pro_len=988;align=1-988;cover=100.00;pid=98.08;start_c=1;stop_c=1;pre_stop=0;frameshift=0;busco=ray,-;	Cog1	conserved oligomeric Golgi complex subunit 1 isoform X1 [Xiphophorus maculatus]";qcov=100.00;scov=100.00;-;rep_cov=0.00;pfam=PF08700
chr-16	23472005	23909397	23472782	23474331	+	ID=g18688;cds=2;protein=XP_005814075.1;pro_len=91;align=1-91;cover=100.00;pid=98.90;start_c=1;stop_c=1;pre_stop=0;frameshift=0;busco=-,-;	coa3a	cytochrome c oxidase assembly factor 3 homolog, mitochondrial-like [Xiphophorus maculatus]";qcov=100.00;scov=100.00;-;rep_cov=0.00;pfam=PF09813
chr-16	23472005	23909397	23842704	23867335	+	ID=g18708;cds=6;protein=XP_005815420.1;pro_len=505;align=1-505;cover=100.00;pid=99.60;start_c=1;stop_c=1;pre_stop=0;frameshift=0;busco=-,vert;	FBXL16	F-box/LRR-repeat protein 16 [Xiphophorus maculatus]";qcov=69.11;scov=69.11;-;rep_cov=0.00;pfam=PF13516
chr-16	23472005	23909397	23706600	23716755	+	ID=g18702;cds=5;protein=XP_005812371.1;pro_len=380;align=1-380;cover=100.00;pid=97.37;start_c=1;stop_c=1;pre_stop=0;frameshift=0;busco=-,-;	GNA13	guanine nucleotide-binding protein subunit alpha-13-like [Xiphophorus couchianus]";qcov=100.00;scov=100.00;-;rep_cov=0.00;pfam=PF00503
chr-16	23472005	23909397	23763762	23770988	-	ID=g18706;cds=8;protein=XP_005809515.1;pro_len=373;align=1-373;cover=100.00;pid=97.59;start_c=1;stop_c=1;pre_stop=0;frameshift=0;busco=-,vert;	HAO1	hydroxyacid oxidase 1 [Xiphophorus hellerii]";qcov=100.00;scov=100.00;-;rep_cov=0.00;pfam=PF01070
chr-16	23472005	23909397	23490668	23493942	+	ID=g18690;cds=3;protein=XP_023205335.1;pro_len=187;align=1-187;cover=100.00;pid=94.65;start_c=1;stop_c=1;pre_stop=0;frameshift=0;busco=-,-;	-	lymphocyte antigen 75-like [Xiphophorus couchianus]";qcov=100.00;scov=73.62;-;rep_cov=0.00;pfam=PF00059
chr-16	23472005	23909397	23518080	23520297	+	ID=g18693;cds=3;protein=XP_008413465.1;pro_len=243;align=1-243;cover=100.00;pid=81.48;start_c=1;stop_c=1;pre_stop=0;frameshift=0;busco=-,-;	Klri1	lymphocyte antigen 75-like [Xiphophorus hellerii]";qcov=100.00;scov=100.00;-;rep_cov=0.00;pfam=PF00059
chr-16	23472005	23909397	23721975	23726171	-	ID=g18703;cds=5;protein=XP_023205378.1;pro_len=556;align=20-556;cover=96.58;pid=97.39;start_c=0;stop_c=1;pre_stop=0;frameshift=0;busco=-,-;	SLC16A6	monocarboxylate transporter 7-like [Xiphophorus couchianus]";qcov=99.81;scov=100.00;-;rep_cov=5.21;pfam=PF07690
chr-16	23472005	23909397	23509711	23512985	-	ID=g18692;cds=7;%evi=100;start_c=1;stop_c=1;busco=-,-;	C1ql2	multimerin-2-like [Xiphophorus maculatus]";qcov=96.84;scov=86.88;-;rep_cov=2.76;pfam=PF00386
chr-16	23472005	23909397	23616037	23636093	+	ID=g18696;cds=23;protein=XP_023204443.1;pro_len=1774;align=1-1774;cover=100.00;pid=99.61;start_c=1;stop_c=1;pre_stop=0;frameshift=0;busco=ray,-;	PPL	periplakin [Xiphophorus maculatus]";qcov=100.00;scov=100.00;-;rep_cov=0.00;pfam=-
chr-16	23472005	23909397	23655965	23665594	+	ID=g18698;cds=11;%evi=100;start_c=1;stop_c=1;busco=-,-;	rogdi	protein rogdi homolog [Xiphophorus hellerii]";qcov=100.00;scov=100.00;-;rep_cov=0.00;pfam=PF10259
chr-16	23472005	23909397	23638714	23651768	+	ID=g18697;cds=16;protein=XP_014330405.1;pro_len=507;align=1-507;cover=100.00;pid=99.01;start_c=1;stop_c=1;pre_stop=0;frameshift=0;busco=-,vert;	glyr1	putative oxidoreductase GLYR1 isoform X1 [Xiphophorus maculatus]";qcov=100.00;scov=100.00;-;rep_cov=0.00;pfam=PF00855,PF03446,PF14833
chr-16	23472005	23909397	23687883	23704387	-	ID=g18701;cds=17;protein=XP_005812374.1;pro_len=481;align=1-481;cover=100.00;pid=97.30;start_c=1;stop_c=1;pre_stop=0;frameshift=0;busco=-,-;	RGS9	regulator of G-protein signaling 9-like [Xiphophorus hellerii]";qcov=100.00;scov=100.00;-;rep_cov=0.00;pfam=PF00610,PF00615,PF00631
chr-16	23472005	23909397	23755068	23762636	-	ID=g18705;cds=17;protein=XP_005809521.1;pro_len=606;align=1-606;cover=100.00;pid=98.18;start_c=1;stop_c=1;pre_stop=0;frameshift=0;busco=-,vert;	RRN3	RNA polymerase I-specific transcription initiation factor RRN3 isoform X1 [Xiphophorus maculatus]";qcov=100.00;scov=100.00;-;rep_cov=0.00;pfam=PF05327
chr-16	23472005	23909397	23772934	23821613	-	ID=g18707;cds=64;%evi=100;start_c=1;stop_c=1;busco=-,-;	Smg1	serine/threonine-protein kinase SMG1 isoform X2 [Xiphophorus maculatus]";qcov=100.00;scov=100.00;-;rep_cov=0.71;pfam=PF00454,PF02260,PF15785
chr-16	23472005	23909397	23669579	23673579	-	ID=g18699;cds=4;%evi=100;start_c=1;stop_c=1;busco=-,-;	-	small integral membrane protein 22 [Xiphophorus maculatus]";qcov=54.25;scov=100.00;-;rep_cov=8.66;pfam=PF15831
chr-16	23472005	23909397	23595663	23601072	-	ID=g18695;cds=6;protein=XP_023205021.1;pro_len=276;align=1-276;cover=100.00;pid=96.38;start_c=1;stop_c=1;pre_stop=0;frameshift=0;busco=-,-;	SUN3	SUN domain-containing protein 1-like [Xiphophorus maculatus]";qcov=96.14;scov=99.64;-;rep_cov=0.00;pfam=PF07738
chr-16	23472005	23909397	23524249	23568919	-	ID=g18694;cds=21;protein=XP_023204312.1;pro_len=671;align=1-671;cover=100.00;pid=98.21;start_c=1;stop_c=1;pre_stop=0;frameshift=0;busco=-,-;	STXBP4	syntaxin-binding protein 4-like isoform X4 [Xiphophorus maculatus]";qcov=100.00;scov=100.00;-;rep_cov=0.00;pfam=PF00595
chr-16	23472005	23909397	23876998	23925113	-	ID=g18709;cds=11;protein=XP_023205168.1;pro_len=952;align=1-952;cover=100.00;pid=97.48;start_c=1;stop_c=1;pre_stop=0;frameshift=0;busco=-,-;	Septin9	uncharacterized protein LOC116735927 isoform X1 [Xiphophorus hellerii]";qcov=100.00;scov=100.00;-;rep_cov=1.08;pfam=PF00735
chr-16	23472005	23909397	23731300	23750946	-	ID=g18704;cds=13;%evi=100;start_c=1;stop_c=1;busco=-,-;	WIPI1	WD repeat domain phosphoinositide-interacting protein 1-like isoform X1 [Xiphophorus maculatus]";qcov=100.00;scov=100.00;-;rep_cov=0.00;pfam=-
chr-17	5036134	5177246	5069422	5083022	-	ID=g19035;cds=24;protein=XP_014324585.1;pro_len=895;align=1-895;cover=100.00;pid=96.54;start_c=0;stop_c=1;pre_stop=0;frameshift=0;busco=-,-;	Ppfibp1	liprin-beta-1-like isoform X1 [Xiphophorus maculatus]";qcov=99.78;scov=99.78;-;rep_cov=0.00;pfam=PF00536,PF07647
chr-17	5036134	5177246	5063411	5068317	+	ID=g19034;cds=9;protein=XP_023206033.1;pro_len=299;align=1-299;cover=100.00;pid=98.66;start_c=1;stop_c=1;pre_stop=0;frameshift=0;busco=-,-;	Cyb5r3	NADH-cytochrome b5 reductase 3-like [Xiphophorus maculatus]";qcov=100.00;scov=100.00;-;rep_cov=0.00;pfam=PF00175,PF00970
chr-17	5036134	5177246	4982401	5045625	-	ID=g19033;cds=2;protein=XP_008398692.1;pro_len=324;align=1-324;cover=100.00;pid=98.46;start_c=1;stop_c=1;pre_stop=0;frameshift=1;busco=-,-;	btbd11a	PREDICTED: ankyrin repeat and BTB/POZ domain-containing protein BTBD11-A-like isoform X1 [Poecilia reticulata]";qcov=100.00;scov=100.00;-;rep_cov=0.00;pfam=-
chr-17	5036134	5177246	5143684	5159111	+	ID=g19036;cds=7;protein=XP_005800017.2;pro_len=551;align=1-551;cover=100.00;pid=98.91;start_c=1;stop_c=1;pre_stop=0;frameshift=0;busco=-,-;	SYT10	synaptotagmin-10 isoform X1 [Xiphophorus hellerii]";qcov=100.00;scov=100.00;-;rep_cov=0.00;pfam=PF00168
chr-17	5036134	5177246	5173903	5178012	-	ID=g19037;cds=3;%evi=60;start_c=1;stop_c=1;busco=-,-;	TNNT2	troponin T, cardiac muscle isoforms-like [Xiphophorus hellerii]";qcov=79.68;scov=100.00;-;rep_cov=6.96;pfam=PF00992
chr-17	5609224	5659992	5611568	5662203	+	ID=g19052;cds=16;protein=XP_023206124.1;pro_len=700;align=1-700;cover=100.00;pid=97.71;start_c=1;stop_c=1;pre_stop=0;frameshift=0;busco=ray,vert;	Acss3	acyl-CoA synthetase short-chain family member 3, mitochondrial isoform X1 [Xiphophorus maculatus]";qcov=100.00;scov=100.00;-;rep_cov=0.00;pfam=PF00501,PF13193,PF16177
chr-17	5609224	5659992	5564469	5626666	+	ID=g19046;cds=2;protein=NP_001003982.1;pro_len=239;align=1-186;cover=77.82;pid=76.88;start_c=1;stop_c=1;pre_stop=0;frameshift=0;busco=-,-;	myf6	myogenic factor 6 isoform X1 [Xiphophorus maculatus]";qcov=85.34;scov=67.92;-;rep_cov=0.00;pfam=PF00010,PF01586
chr-17	7076124	7126206	7073515	7098797	+	ID=g19085;cds=12;%evi=100;start_c=1;stop_c=1;busco=-,-;	creb3l2	cyclic AMP-responsive element-binding protein 3-like protein 2 [Xiphophorus maculatus]";qcov=100.00;scov=100.00;-;rep_cov=0.00;pfam=PF00170
chr-17	7076124	7126206	7109985	7178148	+	ID=g19086;cds=32;protein=XP_023206004.1;pro_len=951;align=1-951;cover=100.00;pid=97.79;start_c=1;stop_c=1;pre_stop=0;frameshift=1;busco=-,-;	DGKI	diacylglycerol kinase iota isoform X4 [Xiphophorus maculatus]";qcov=100.00;scov=100.00;-;rep_cov=0.00;pfam=PF00023,PF00130,PF00609,PF00781
chr-17	17516415	18441632	18010866	18016535	-	ID=g19397;cds=14;protein=XP_023206354.1;pro_len=524;align=1-524;cover=100.00;pid=99.05;start_c=1;stop_c=1;pre_stop=0;frameshift=0;busco=-,-;	PFKFB3	6-phosphofructo-2-kinase/fructose-2,6-bisphosphatase 3 isoform X2 [Xiphophorus maculatus]";qcov=100.00;scov=100.00;-;rep_cov=0.00;pfam=PF00300,PF01591
chr-17	17516415	18441632	18062366	18066815	-	ID=g19400;cds=7;protein=XP_005808087.1;pro_len=218;align=1-218;cover=100.00;pid=95.87;start_c=1;stop_c=1;pre_stop=0;frameshift=0;busco=-,-;	NUDT5	ADP-sugar pyrophosphatase [Xiphophorus couchianus]";qcov=100.00;scov=100.00;-;rep_cov=0.00;pfam=PF00293
chr-17	17516415	18441632	17786254	17850875	+	ID=g19395;cds=26;protein=XP_023205663.1;pro_len=1042;align=1-1042;cover=100.00;pid=98.46;start_c=1;stop_c=1;pre_stop=0;frameshift=0;busco=-,-;	Ano2	anoctamin-1-like isoform X4 [Xiphophorus couchianus]";qcov=100.00;scov=100.00;-;rep_cov=2.94;pfam=PF04547,PF16178
chr-17	17516415	18441632	17583942	17599447	+	ID=g19388;cds=17;protein=XP_023206160.1;pro_len=640;align=1-640;cover=100.00;pid=96.88;start_c=0;stop_c=1;pre_stop=0;frameshift=0;busco=-,-;	ARNTL2	aryl hydrocarbon receptor nuclear translocator-like protein 2 isoform X1 [Xiphophorus maculatus]";qcov=99.84;scov=99.84;-;rep_cov=0.00;pfam=PF00010,PF00989,PF14598
chr-17	17516415	18441632	18407679	18415676	-	ID=g19418;cds=16;%evi=100;start_c=1;stop_c=1;busco=-,-;	ddx51	ATP-dependent RNA helicase DDX51 [Xiphophorus couchianus]";qcov=100.00;scov=100.00;-;rep_cov=0.45;pfam=PF00270,PF00271
chr-17	17516415	18441632	18084787	18146813	+	ID=g19402;cds=11;protein=XP_014327610.1;pro_len=435;align=1-435;cover=100.00;pid=97.47;start_c=1;stop_c=1;pre_stop=0;frameshift=0;busco=-,-;	Camk1d	calcium/calmodulin-dependent protein kinase type 1D [Xiphophorus hellerii]";qcov=100.00;scov=100.00;-;rep_cov=0.00;pfam=PF00069
chr-17	17516415	18441632	18068167	18075451	+	ID=g19401;cds=13;%evi=92;start_c=1;stop_c=1;busco=ray,vert;	CDC123	cell division cycle protein 123 homolog isoform X2 [Xiphophorus maculatus]";qcov=95.89;scov=95.89;-;rep_cov=0.00;pfam=PF07065
chr-17	17516415	18441632	18416212	18435177	+	ID=g19419;cds=46;%evi=100;start_c=1;stop_c=1;busco=-,-;	Cenpe	centromere-associated protein E isoform X1 [Xiphophorus couchianus]";qcov=100.00;scov=99.20;-;rep_cov=1.37;pfam=PF00225
chr-17	17516415	18441632	18291389	18297954	+	ID=g19411;cds=13;protein=XP_023206261.1;pro_len=769;align=1-769;cover=100.00;pid=97.66;start_c=1;stop_c=1;pre_stop=0;frameshift=1;busco=-,-;	cep83	centrosomal protein of 83 kDa isoform X1 [Xiphophorus maculatus]";qcov=100.00;scov=100.00;-;rep_cov=3.77;pfam=-
chr-17	17516415	18441632	18175031	18182228	-	ID=g19403;cds=2;protein=XP_023205666.1;pro_len=325;align=1-325;cover=100.00;pid=100.00;start_c=1;stop_c=1;pre_stop=0;frameshift=0;busco=-,-;	CCDC3	coiled-coil domain-containing protein 3 isoform X1 [Xiphophorus maculatus]";qcov=100.00;scov=100.00;-;rep_cov=0.00;pfam=-
chr-17	17516415	18441632	18248246	18269297	+	ID=g19408;cds=15;protein=XP_023807909.1;pro_len=527;align=1-514;cover=97.53;pid=93.77;start_c=1;stop_c=1;pre_stop=0;frameshift=0;busco=-,-;	CDK17	cyclin-dependent kinase 17 [Xiphophorus maculatus]";qcov=100.00;scov=100.00;-;rep_cov=2.02;pfam=PF00069
chr-17	17516415	18441632	18364994	18373945	-	ID=g19415;cds=14;protein=XP_023205534.1;pro_len=595;align=1-595;cover=100.00;pid=96.81;start_c=1;stop_c=1;pre_stop=0;frameshift=0;busco=-,-;	cmah	cytidine monophosphate-N-acetylneuraminic acid hydroxylase-like isoform X1 [Xiphophorus couchianus]";qcov=100.00;scov=100.00;-;rep_cov=0.00;pfam=PF00355,PF13483
chr-17	17516415	18441632	17677357	17678385	-	ID=g19391;cds=2;protein=XP_005808092.1;pro_len=80;align=1-80;cover=100.00;pid=97.50;start_c=1;stop_c=1;pre_stop=0;frameshift=0;busco=-,-;	Coa6	cytochrome c oxidase assembly factor 6 homolog [Xiphophorus maculatus]";qcov=100.00;scov=100.00;-;rep_cov=0.00;pfam=PF02297
chr-17	17516415	18441632	18274112	18280367	-	ID=g19409;cds=5;%evi=100;start_c=1;stop_c=1;busco=-,-;	ELK3	ETS domain-containing protein Elk-3-like [Xiphophorus maculatus]";qcov=74.75;scov=100.00;-;rep_cov=4.96;pfam=PF00178
chr-17	17516415	18441632	17548522	17551922	-	ID=g19385;cds=5;protein=XP_005808094.1;pro_len=215;align=1-215;cover=100.00;pid=99.07;start_c=1;stop_c=1;pre_stop=0;frameshift=0;busco=ray,vert;	fgfr1op2	FGFR1 oncogene partner 2 [Xiphophorus couchianus]";qcov=100.00;scov=100.00;-;rep_cov=0.00;pfam=PF05769
chr-17	17516415	18441632	17524048	17534353	+	ID=g19383;cds=8;protein=XP_023206250.1;pro_len=674;align=1-674;cover=100.00;pid=96.88;start_c=1;stop_c=1;pre_stop=0;frameshift=0;busco=-,vert;	GAS2L3	GAS2-like protein 3 isoform X2 [Xiphophorus maculatus]";qcov=100.00;scov=100.00;-;rep_cov=4.34;pfam=PF00307,PF02187
chr-17	17516415	18441632	18281742	18288272	+	ID=g19410;cds=17;protein=XP_014327606.1;pro_len=740;align=1-737;cover=99.59;pid=97.01;start_c=1;stop_c=1;pre_stop=0;frameshift=0;busco=ray,-;	Hcfc2	host cell factor 2 isoform X2 [Xiphophorus hellerii]";qcov=100.00;scov=100.00;-;rep_cov=0.00;pfam=PF01344,PF13415
chr-17	17516415	18441632	18034199	18047544	+	ID=g19399;cds=8;protein=XP_023205719.1;pro_len=234;align=1-234;cover=100.00;pid=96.15;start_c=1;stop_c=1;pre_stop=0;frameshift=0;busco=-,-;	-	interleukin-15 receptor subunit alpha isoform X1 [Xiphophorus couchianus]";qcov=100.00;scov=100.00;-;rep_cov=0.00;pfam=PF00084
chr-17	17516415	18441632	17897378	18037302	+	ID=g19396;cds=2;protein=XP_017158369.1;pro_len=178;align=9-91;cover=46.63;pid=72.29;start_c=1;stop_c=1;pre_stop=0;frameshift=0;busco=-,-;	-	interleukin-15 receptor subunit alpha isoform X1 [Xiphophorus maculatus]";qcov=65.87;scov=35.47;-;rep_cov=0.00;pfam=PF00084
chr-17	17516415	18441632	18208557	18216747	-	ID=g19406;cds=5;protein=XP_005808085.2;pro_len=199;align=1-199;cover=100.00;pid=95.98;start_c=1;stop_c=1;pre_stop=0;frameshift=1;busco=-,-;	ucma	LOW QUALITY PROTEIN: unique cartilage matrix-associated protein [Xiphophorus couchianus]";qcov=100.00;scov=100.00;-;rep_cov=5.90;pfam=PF17085
chr-17	17516415	18441632	17553017	17556547	+	ID=g19386;cds=4;protein=XP_005808095.1;pro_len=145;align=1-145;cover=100.00;pid=99.31;start_c=1;stop_c=1;pre_stop=0;frameshift=0;busco=ray,-;	med21	mediator of RNA polymerase II transcription subunit 21 [Xiphophorus maculatus]";qcov=100.00;scov=100.00;-;rep_cov=0.00;pfam=PF11221
chr-17	17516415	18441632	18190023	18195863	+	ID=g19404;cds=12;protein=XP_014327609.1;pro_len=525;align=1-525;cover=100.00;pid=97.52;start_c=1;stop_c=1;pre_stop=0;frameshift=0;busco=-,-;	optn	optineurin [Xiphophorus couchianus]";qcov=100.00;scov=100.00;-;rep_cov=3.17;pfam=PF11577,PF16516
chr-17	17516415	18441632	17759009	17773875	+	ID=g19394;cds=23;protein=XP_005808105.1;pro_len=1121;align=1-1121;cover=100.00;pid=98.93;start_c=1;stop_c=1;pre_stop=0;frameshift=0;busco=ray,-;	PIK3CG	phosphatidylinositol 4,5-bisphosphate 3-kinase catalytic subunit gamma isoform [Xiphophorus maculatus]";qcov=100.00;scov=100.00;-;rep_cov=0.00;pfam=PF00454,PF00613,PF00792,PF00794
chr-17	17516415	18441632	18219624	18227349	-	ID=g19407;cds=9;protein=XP_005808084.1;pro_len=333;align=1-333;cover=100.00;pid=97.30;start_c=1;stop_c=1;pre_stop=0;frameshift=0;busco=ray,-;	Phyh	phytanoyl-CoA dioxygenase, peroxisomal [Xiphophorus couchianus]";qcov=100.00;scov=100.00;-;rep_cov=0.00;pfam=PF05721
chr-17	17516415	18441632	18298805	18322342	-	ID=g19412;cds=31;%evi=100;start_c=1;stop_c=1;busco=-,-;	PLXNC1	plexin-C1-like [Xiphophorus maculatus]";qcov=100.00;scov=96.57;-;rep_cov=0.64;pfam=PF01403,PF01437,PF01833,PF08337
chr-17	17516415	18441632	18326838	18338553	-	ID=g19413;cds=16;protein=XP_023206270.1;pro_len=924;align=1-924;cover=100.00;pid=96.54;start_c=1;stop_c=1;pre_stop=0;frameshift=0;busco=-,-;	PLXNC1	plexin-C1-like [Xiphophorus couchianus]";qcov=100.00;scov=100.00;-;rep_cov=0.00;pfam=PF01437
chr-17	17516415	18441632	18379786	18386972	-	ID=g19416;cds=18;protein=XP_023206405.1;pro_len=839;align=1-839;cover=100.00;pid=95.11;start_c=1;stop_c=1;pre_stop=0;frameshift=0;busco=-,-;	PLXNC1	plexin-C1-like [Xiphophorus maculatus]";qcov=100.00;scov=100.00;-;rep_cov=0.00;pfam=-
chr-17	17516415	18441632	18394085	18405551	+	ID=g19417;cds=15;protein=XP_023205669.1;pro_len=894;align=1-894;cover=100.00;pid=93.18;start_c=1;stop_c=1;pre_stop=0;frameshift=0;busco=-,-;	PLXNC1	plexin-C1-like [Xiphophorus couchianus]";qcov=100.00;scov=100.00;-;rep_cov=0.00;pfam=-
chr-17	17516415	18441632	18344226	18351817	+	ID=g19414;cds=16;protein=XP_023206404.1;pro_len=926;align=1-926;cover=100.00;pid=95.36;start_c=1;stop_c=1;pre_stop=0;frameshift=0;busco=-,-;	PLXNC1	plexin-D1-like [Xiphophorus maculatus]";qcov=100.00;scov=100.00;-;rep_cov=0.00;pfam=PF01403,PF01437,PF01833
chr-17	17516415	18441632	17749870	17756307	-	ID=g19393;cds=13;%evi=100;start_c=1;stop_c=1;busco=-,-;	HBP1	PREDICTED: HMG box-containing protein 1-like isoform X1 [Poecilia latipinna]";qcov=100.00;scov=100.00;-;rep_cov=0.00;pfam=PF00505,PF08517
chr-17	17516415	18441632	18023813	18032809	-	ID=g19398;cds=12;protein=XP_021169399.1;pro_len=428;align=1-428;cover=100.00;pid=92.52;start_c=1;stop_c=1;pre_stop=0;frameshift=0;busco=ray,vert;	RBM17	PREDICTED: splicing factor 45 isoform X1 [Poecilia latipinna]";qcov=100.00;scov=100.00;-;rep_cov=4.12;pfam=PF00076,PF01585
chr-17	17516415	18441632	18199385	18206356	+	ID=g19405;cds=16;protein=XP_014327614.1;pro_len=870;align=2-870;cover=99.89;pid=97.35;start_c=0;stop_c=1;pre_stop=0;frameshift=0;busco=ray,vert;	mcm10	protein MCM10 homolog isoform X1 [Xiphophorus maculatus]";qcov=99.77;scov=99.66;-;rep_cov=3.49;pfam=PF09329,PF09332
chr-17	17516415	18441632	17684707	17740256	+	ID=g19392;cds=31;%evi=100;start_c=1;stop_c=1;busco=-,-;	Ptprz1	receptor-type tyrosine-protein phosphatase zeta-like isoform X2 [Xiphophorus couchianus]";qcov=100.00;scov=100.00;-;rep_cov=0.00;pfam=PF00041,PF00102,PF00194
chr-17	17516415	18441632	17570238	17574514	+	ID=g19387;cds=13;protein=XP_005808093.1;pro_len=463;align=1-463;cover=100.00;pid=98.49;start_c=1;stop_c=1;pre_stop=0;frameshift=0;busco=-,-;	STK38L	serine/threonine-protein kinase 38-like [Xiphophorus maculatus]";qcov=100.00;scov=100.00;-;rep_cov=2.95;pfam=PF00069,PF00433
chr-17	17516415	18441632	17647014	17673299	+	ID=g19390;cds=16;protein=XP_005808106.2;pro_len=644;align=1-644;cover=100.00;pid=98.60;start_c=1;stop_c=1;pre_stop=0;frameshift=0;busco=-,vert;	SLC13A4	solute carrier family 13 member 4 isoform X1 [Xiphophorus maculatus]";qcov=100.00;scov=100.00;-;rep_cov=0.00;pfam=PF00939
chr-17	17516415	18441632	17605959	17629126	-	ID=g19389;cds=5;protein=XP_023206026.1;pro_len=387;align=1-387;cover=100.00;pid=97.93;start_c=1;stop_c=1;pre_stop=0;frameshift=0;busco=-,-;	Susd3	sushi domain-containing protein 3-like isoform X1 [Xiphophorus couchianus]";qcov=100.00;scov=100.00;-;rep_cov=9.36;pfam=PF00084
chr-17	17516415	18441632	17537802	17547376	-	ID=g19384;cds=12;protein=XP_014327613.1;pro_len=560;align=1-560;cover=100.00;pid=96.79;start_c=1;stop_c=1;pre_stop=0;frameshift=0;busco=ray,vert;	Tm7sf3	transmembrane 7 superfamily member 3 [Xiphophorus hellerii]";qcov=100.00;scov=100.00;-;rep_cov=2.44;pfam=PF13886
chr-18	2731409	3194103	3170609	3234155	+	ID=g19691;cds=6;protein=XP_023206676.1;pro_len=280;align=1-280;cover=100.00;pid=97.50;start_c=1;stop_c=1;pre_stop=0;frameshift=0;busco=-,-;	CALN1	calcium-binding protein 8 isoform X1 [Xiphophorus couchianus]";qcov=100.00;scov=100.00;-;rep_cov=0.00;pfam=PF13499
chr-18	2731409	3194103	3067576	3068244	-	ID=g19680;cds=1;protein=XP_005813065.1;pro_len=222;align=1-222;cover=100.00;pid=98.20;start_c=1;stop_c=1;pre_stop=0;frameshift=0;busco=-,-;	CLDN4	claudin-4-like [Xiphophorus couchianus]";qcov=100.00;scov=100.00;-;rep_cov=0.00;pfam=PF00822
chr-18	2731409	3194103	3078938	3079561	+	ID=g19681;cds=1;protein=XP_023207008.1;pro_len=207;align=1-207;cover=100.00;pid=100.00;start_c=1;stop_c=1;pre_stop=0;frameshift=0;busco=-,-;	CLDN4	claudin-4-like [Xiphophorus maculatus]";qcov=100.00;scov=100.00;-;rep_cov=0.00;pfam=PF00822
chr-18	2731409	3194103	3083438	3084079	+	ID=g19682;cds=1;protein=XP_005813067.1;pro_len=213;align=1-213;cover=100.00;pid=97.65;start_c=1;stop_c=1;pre_stop=0;frameshift=0;busco=-,-;	CLDN4	claudin-4-like [Xiphophorus hellerii]";qcov=100.00;scov=100.00;-;rep_cov=0.00;pfam=PF00822
chr-18	2731409	3194103	3090771	3091481	+	ID=g19684;cds=1;protein=XP_005813075.1;pro_len=227;align=1-227;cover=100.00;pid=98.68;start_c=1;stop_c=1;pre_stop=0;frameshift=0;busco=-,-;	CLDN4	claudin-4-like [Xiphophorus maculatus]";qcov=100.00;scov=100.00;-;rep_cov=0.00;pfam=PF00822
chr-18	2731409	3194103	3095689	3096354	+	ID=g19685;cds=1;protein=XP_005813069.1;pro_len=221;align=1-221;cover=100.00;pid=99.55;start_c=1;stop_c=1;pre_stop=0;frameshift=0;busco=-,-;	CLDN4	claudin-4-like [Xiphophorus maculatus]";qcov=100.00;scov=100.00;-;rep_cov=0.00;pfam=PF00822
chr-18	2731409	3194103	3099720	3100355	+	ID=g19686;cds=1;protein=XP_005813070.1;pro_len=211;align=1-211;cover=100.00;pid=100.00;start_c=1;stop_c=1;pre_stop=0;frameshift=0;busco=-,-;	CLDN4	claudin-4-like [Xiphophorus maculatus]";qcov=100.00;scov=100.00;-;rep_cov=0.00;pfam=PF00822
chr-18	2731409	3194103	3104311	3104970	+	ID=g19687;cds=1;protein=XP_005813076.1;pro_len=219;align=1-219;cover=100.00;pid=99.54;start_c=1;stop_c=1;pre_stop=0;frameshift=0;busco=-,-;	CLDN3	claudin-4-like [Xiphophorus maculatus]";qcov=100.00;scov=100.00;-;rep_cov=0.00;pfam=PF00822
chr-18	2731409	3194103	2959254	2968798	-	ID=g19674;cds=8;protein=XP_023207469.1;pro_len=347;align=1-347;cover=100.00;pid=98.56;start_c=1;stop_c=1;pre_stop=0;frameshift=0;busco=-,-;	cdkl1	cyclin-dependent kinase-like 1 isoform X2 [Xiphophorus couchianus]";qcov=100.00;scov=100.00;-;rep_cov=0.00;pfam=PF00069
chr-18	2731409	3194103	2934455	2942948	+	ID=g19672;cds=9;protein=XP_005813061.1;pro_len=490;align=1-490;cover=100.00;pid=97.55;start_c=1;stop_c=1;pre_stop=0;frameshift=0;busco=-,-;	CYP2G1	cytochrome P450 2G1-like isoform X1 [Xiphophorus maculatus]";qcov=100.00;scov=100.00;-;rep_cov=0.00;pfam=PF00067
chr-18	2731409	3194103	2950397	2956759	+	ID=g19673;cds=9;protein=XP_005813062.1;pro_len=491;align=1-491;cover=100.00;pid=98.37;start_c=1;stop_c=1;pre_stop=0;frameshift=0;busco=-,-;	CYP2G1	cytochrome P450 2G1-like [Xiphophorus couchianus]";qcov=100.00;scov=91.09;-;rep_cov=0.00;pfam=PF00067
chr-18	2731409	3194103	2864242	2870086	+	ID=g19669;cds=12;protein=XP_023207353.1;pro_len=351;align=1-351;cover=100.00;pid=90.03;start_c=1;stop_c=1;pre_stop=1;frameshift=0;busco=-,-;	LGALS4	galectin-4-like [Xiphophorus couchianus]";qcov=100.00;scov=100.00;-;rep_cov=0.00;pfam=PF00337
chr-18	2731409	3194103	3162631	3164987	-	ID=g19690;cds=2;protein=XP_023207451.1;pro_len=312;align=1-312;cover=100.00;pid=98.72;start_c=1;stop_c=1;pre_stop=0;frameshift=0;busco=-,-;	-	gastrula zinc finger protein XlCGF7.1-like [Xiphophorus maculatus]";qcov=33.01;scov=33.01;-;rep_cov=0.00;pfam=PF00096,PF13912
chr-18	2731409	3194103	2925546	2929038	+	ID=g19671;cds=5;protein=XP_023207470.1;pro_len=290;align=1-290;cover=100.00;pid=98.62;start_c=1;stop_c=1;pre_stop=0;frameshift=0;busco=-,-;	-	pleckstrin homology domain-containing family B member 2-like [Xiphophorus couchianus]";qcov=100.00;scov=100.00;-;rep_cov=0.00;pfam=PF00169
chr-18	2731409	3194103	3055433	3056200	-	ID=g19678;cds=1;protein=XP_008424760.1;pro_len=251;align=1-251;cover=100.00;pid=98.41;start_c=1;stop_c=1;pre_stop=1;frameshift=0;busco=-,-;	CLDN3	PREDICTED: claudin-3-like [Poecilia reticulata]";qcov=100.00;scov=100.00;-;rep_cov=0.00;pfam=PF00822
chr-18	2731409	3194103	3059972	3060817	-	ID=g19679;cds=1;protein=XP_008424762.1;pro_len=279;align=1-279;cover=100.00;pid=93.19;start_c=1;stop_c=1;pre_stop=2;frameshift=2;busco=-,-;	CLDN3	PREDICTED: claudin-4-like [Poecilia reticulata]";qcov=100.00;scov=100.00;-;rep_cov=0.00;pfam=PF00822
chr-18	2731409	3194103	3087650	3088402	+	ID=g19683;cds=1;protein=XP_005813068.1;pro_len=250;align=1-250;cover=100.00;pid=96.00;start_c=1;stop_c=1;pre_stop=0;frameshift=0;busco=-,-;	CLDN3	PREDICTED: claudin-4-like [Poecilia reticulata]";qcov=100.00;scov=100.00;-;rep_cov=0.00;pfam=PF00822
chr-18	2731409	3194103	3108133	3110169	-	ID=g19688;cds=5;protein=XP_005813071.1;pro_len=249;align=1-249;cover=100.00;pid=98.80;start_c=1;stop_c=1;pre_stop=0;frameshift=0;busco=ray,vert;	sbds	ribosome maturation protein SBDS [Xiphophorus couchianus]";qcov=100.00;scov=100.00;-;rep_cov=0.00;pfam=PF01172,PF09377
chr-18	2731409	3194103	2736806	2859050	+	ID=g19668;cds=106;protein=XP_023207394.1;pro_len=5090;align=1-5090;cover=100.00;pid=98.51;start_c=1;stop_c=1;pre_stop=1;frameshift=0;busco=-,-;	RYR1	ryanodine receptor 1-like isoform X1 [Xiphophorus maculatus]";qcov=100.00;scov=100.00;-;rep_cov=2.13;pfam=PF00520,PF00622,PF01365,PF02026,PF02815,PF06459,PF08454,PF08709,PF13833
chr-18	2731409	3194103	3111158	3153313	+	ID=g19689;cds=16;protein=XP_023207567.1;pro_len=745;align=1-745;cover=100.00;pid=98.26;start_c=1;stop_c=1;pre_stop=0;frameshift=0;busco=ray,-;	tyw1	S-adenosyl-L-methionine-dependent tRNA 4-demethylwyosine synthase-like isoform X1 [Xiphophorus couchianus]";qcov=100.00;scov=100.00;-;rep_cov=0.00;pfam=PF00258,PF04055,PF08608
chr-18	2731409	3194103	3029787	3039428	+	ID=g19676;cds=13;%evi=100;start_c=1;stop_c=1;busco=-,-;	PPP5C	serine/threonine-protein phosphatase 5 [Xiphophorus maculatus]";qcov=100.00;scov=100.00;-;rep_cov=0.00;pfam=PF00149,PF00515,PF08321,PF13181
chr-18	2731409	3194103	3042661	3050553	+	ID=g19677;cds=5;protein=XP_023206542.1;pro_len=421;align=1-421;cover=100.00;pid=97.39;start_c=1;stop_c=1;pre_stop=0;frameshift=0;busco=-,-;	THAP5	THAP domain-containing protein 5-like [Xiphophorus maculatus]";qcov=100.00;scov=100.00;-;rep_cov=0.00;pfam=PF05485
chr-18	2731409	3194103	2973469	2992327	+	ID=g19675;cds=6;protein=XP_005815045.2;pro_len=394;align=1-394;cover=100.00;pid=98.98;start_c=1;stop_c=1;pre_stop=0;frameshift=0;busco=-,-;	tgfb1	transforming growth factor beta-1 proprotein-like [Xiphophorus couchianus]";qcov=100.00;scov=100.00;-;rep_cov=0.00;pfam=PF00019,PF00688
chr-18	2731409	3194103	2873432	2920121	-	ID=g19670;cds=20;protein=XP_023207791.1;pro_len=935;align=1-935;cover=100.00;pid=97.86;start_c=1;stop_c=1;pre_stop=0;frameshift=0;busco=-,-;	Axl	tyrosine-protein kinase receptor UFO [Xiphophorus maculatus]";qcov=100.00;scov=100.00;-;rep_cov=0.00;pfam=PF00041,PF07679,PF07714,PF13927
chr-18	4040509	4119493	4044729	4054939	+	ID=g19740;cds=2;protein=sp|Q8BI67|ZN473_MOUSE;pro_len=892;align=377-892;cover=57.85;pid=36.82;start_c=0;stop_c=1;pre_stop=0;frameshift=0;busco=-,-;	-	gastrula zinc finger protein XlCGF57.1-like isoform X1 [Xiphophorus maculatus]";qcov=47.11;scov=48.82;-;rep_cov=0.00;pfam=PF00096,PF12874,PF13465,PF13894,PF13912
chr-18	4040509	4119493	4057222	4061106	-	ID=g19741;cds=2;protein=XP_021177116.2;pro_len=601;align=1-600;cover=99.83;pid=60.50;start_c=1;stop_c=1;pre_stop=1;frameshift=0;busco=-,-;	-	insulin-like growth factor-binding protein complex acid labile subunit [Xiphophorus maculatus]";qcov=21.38;scov=18.39;-;rep_cov=0.00;pfam=PF00560,PF13855
chr-18	4040509	4119493	4057222	4061106	-	ID=g19742;cds=2;protein=XP_005813302.3;pro_len=658;align=1-658;cover=100.00;pid=98.48;start_c=1;stop_c=1;pre_stop=0;frameshift=0;busco=-,-;	-	insulin-like growth factor-binding protein complex acid labile subunit isoform X1 [Xiphophorus couchianus]";qcov=18.54;scov=18.26;-;rep_cov=0.00;pfam=PF00560,PF13855
chr-18	4040509	4119493	4067719	4120623	+	ID=g19743;cds=18;protein=XP_023206448.1;pro_len=788;align=1-788;cover=100.00;pid=98.48;start_c=1;stop_c=1;pre_stop=0;frameshift=0;busco=-,-;	Mark4	MAP/microtubule affinity-regulating kinase 4-like isoform X1 [Xiphophorus couchianus]";qcov=100.00;scov=100.00;-;rep_cov=4.86;pfam=PF00069,PF00627,PF02149
chr-18	4040509	4119493	4036993	4042475	+	ID=g19731;cds=3;protein=XP_015832818.1;pro_len=1542;align=1-757;cover=49.09;pid=72.52;start_c=1;stop_c=1;pre_stop=0;frameshift=0;busco=-,-;	-	oocyte zinc finger protein XlCOF6-like [Xiphophorus hellerii]";qcov=80.90;scov=81.90;-;rep_cov=6.45;pfam=PF00096,PF12874,PF13894,PF13912
chr-18	4040509	4119493	4036993	4046066	+	ID=g19732;cds=5;protein=XP_020563709.2;pro_len=1344;align=1-1335;cover=99.33;pid=65.99;start_c=1;stop_c=1;pre_stop=0;frameshift=1;busco=-,-;	-	zinc finger protein 208-like [Xiphophorus maculatus]";qcov=89.83;scov=61.04;-;rep_cov=2.16;pfam=PF00096,PF12874,PF13894,PF13912
chr-18	4040509	4119493	4040886	4042475	+	ID=g19733;cds=2;protein=XP_015806387.1;pro_len=734;align=213-705;cover=67.17;pid=48.28;start_c=0;stop_c=1;pre_stop=0;frameshift=0;busco=-,-;	-	zinc finger protein 208-like [Xiphophorus maculatus]";qcov=71.17;scov=18.63;-;rep_cov=0.00;pfam=PF00096,PF12874,PF13894,PF13912
chr-18	4040509	4119493	4040949	4046066	+	ID=g19734;cds=4;protein=XP_021177125.2;pro_len=632;align=182-627;cover=70.57;pid=47.98;start_c=0;stop_c=1;pre_stop=0;frameshift=1;busco=-,-;	-	zinc finger protein 845-like [Xiphophorus couchianus]";qcov=10.06;scov=4.94;-;rep_cov=0.00;pfam=PF00096,PF13894,PF13912
chr-18	4040509	4119493	4043023	4046066	+	ID=g19738;cds=4;%evi=100;start_c=1;stop_c=1;busco=-,-;	-	zinc finger protein 845-like [Xiphophorus couchianus]";qcov=78.08;scov=36.58;-;rep_cov=0.00;pfam=PF00096,PF12874,PF13894,PF13912
chr-18	4040509	4119493	4041318	4055385	+	ID=g19735;cds=4;protein=XP_017206668.1;pro_len=480;align=70-480;cover=85.62;pid=44.04;start_c=0;stop_c=1;pre_stop=0;frameshift=0;busco=-,-;	-	zinc finger protein 208-like [Xiphophorus maculatus]";qcov=6.83;scov=1.36;-;rep_cov=0.00;pfam=PF00096,PF13912
chr-18	4040509	4119493	4041462	4055385	+	ID=g19737;cds=4;protein=XP_023805550.1;pro_len=995;align=204-995;cover=79.60;pid=38.13;start_c=1;stop_c=1;pre_stop=0;frameshift=0;busco=-,-;	-	zinc finger protein 845-like [Xiphophorus couchianus]";qcov=9.09;scov=4.94;-;rep_cov=0.00;pfam=PF00096,PF12874,PF13465,PF13894,PF13912
chr-18	4040509	4119493	4044720	4054939	+	ID=g19739;cds=2;protein=sp|Q5U4E2|REPI1_MOUSE;pro_len=545;align=49-545;cover=91.19;pid=34.00;start_c=0;stop_c=1;pre_stop=0;frameshift=0;busco=-,-;	-	zinc finger protein 845-like [Xiphophorus couchianus]";qcov=5.21;scov=2.51;-;rep_cov=0.00;pfam=PF00096,PF12874,PF13465,PF13894,PF13912
chr-18	4467236	4517264	4459741	4507468	-	ID=g19765;cds=32;%evi=100;start_c=1;stop_c=1;busco=-,-;	Map4k5	mitogen-activated protein kinase kinase kinase kinase 5 [Xiphophorus maculatus]";qcov=100.00;scov=100.00;-;rep_cov=0.74;pfam=PF00069,PF00780
chr-18	22767374	22826250	22768054	22769088	-	ID=g20300;cds=1;protein=XP_014326151.1;pro_len=345;align=1-345;cover=100.00;pid=95.94;start_c=1;stop_c=1;pre_stop=0;frameshift=0;busco=-,-;	GPR4	G-protein coupled receptor 4-like [Xiphophorus couchianus]";qcov=100.00;scov=100.00;-;rep_cov=0.00;pfam=PF00001
chr-18	22767374	22826250	22780997	22824688	-	ID=g20301;cds=18;protein=XP_023207849.1;pro_len=931;align=1-931;cover=100.00;pid=98.28;start_c=1;stop_c=1;pre_stop=0;frameshift=0;busco=-,-;	PRKD2	serine/threonine-protein kinase D2 isoform X2 [Xiphophorus couchianus]";qcov=100.00;scov=100.00;-;rep_cov=0.00;pfam=PF00069,PF00130,PF00169
chr-18	27490720	27581475	27563364	27566312	+	ID=g20503;cds=7;protein=XP_023207641.1;pro_len=142;align=1-142;cover=100.00;pid=97.89;start_c=1;stop_c=1;pre_stop=0;frameshift=0;busco=-,-;	GMFB	glia maturation factor beta [Xiphophorus maculatus]";qcov=100.00;scov=100.00;-;rep_cov=0.00;pfam=PF00241
chr-18	27490720	27581475	27548153	27559253	-	ID=g20502;cds=12;protein=XP_023207640.1;pro_len=673;align=1-673;cover=100.00;pid=98.51;start_c=1;stop_c=1;pre_stop=0;frameshift=0;busco=ray,-;	Samd4b	protein Smaug homolog 2 [Xiphophorus maculatus]";qcov=100.00;scov=100.00;-;rep_cov=0.00;pfam=PF00536
chr-18	27490720	27581475	27567662	27573382	-	ID=g20504;cds=13;protein=XP_023206513.1;pro_len=530;align=1-530;cover=100.00;pid=95.85;start_c=1;stop_c=1;pre_stop=1;frameshift=0;busco=ray,-;	paf1	RNA polymerase II-associated factor 1 homolog isoform X2 [Xiphophorus maculatus]";qcov=67.30;scov=66.98;-;rep_cov=1.77;pfam=PF03985
chr-18	27490720	27581475	27540928	27542574	-	ID=g20501;cds=1;protein=XP_005804138.1;pro_len=548;align=1-548;cover=100.00;pid=99.09;start_c=1;stop_c=1;pre_stop=0;frameshift=0;busco=-,-;	SOCS5	suppressor of cytokine signaling 5-like [Xiphophorus maculatus]";qcov=100.00;scov=100.00;-;rep_cov=0.00;pfam=PF00017,PF07525,PF12610
chr-18	28109280	28218181	28137945	28142062	-	ID=g20511;cds=8;protein=XP_023206491.1;pro_len=477;align=1-477;cover=100.00;pid=98.74;start_c=1;stop_c=1;pre_stop=0;frameshift=0;busco=-,-;	SERPINF2	alpha-2-antiplasmin [Xiphophorus couchianus]";qcov=100.00;scov=100.00;-;rep_cov=0.00;pfam=PF00079
chr-18	28109280	28218181	28199934	28205618	-	ID=g20515;cds=17;protein=XP_023206818.1;pro_len=595;align=1-595;cover=100.00;pid=97.14;start_c=1;stop_c=1;pre_stop=0;frameshift=0;busco=-,-;	slc47a1	multidrug and toxin extrusion protein 1-like [Xiphophorus hellerii]";qcov=100.00;scov=100.00;-;rep_cov=0.00;pfam=PF01554
chr-18	28109280	28218181	28188250	28199638	+	ID=g20514;cds=17;protein=XP_023206819.1;pro_len=547;align=1-547;cover=100.00;pid=97.99;start_c=1;stop_c=1;pre_stop=0;frameshift=0;busco=-,-;	slc47a1	multidrug and toxin extrusion protein 1-like [Xiphophorus couchianus]";qcov=100.00;scov=100.00;-;rep_cov=0.00;pfam=PF01554
chr-18	28109280	28218181	28207512	28215606	-	ID=g20516;cds=17;protein=XP_005804146.1;pro_len=584;align=1-584;cover=100.00;pid=97.43;start_c=1;stop_c=1;pre_stop=0;frameshift=0;busco=-,-;	slc47a1	multidrug and toxin extrusion protein 1-like [Xiphophorus hellerii]";qcov=100.00;scov=100.00;-;rep_cov=0.00;pfam=PF01554
chr-18	28109280	28218181	28111199	28135266	-	ID=g20510;cds=17;protein=XP_023207825.1;pro_len=600;align=1-600;cover=100.00;pid=98.17;start_c=1;stop_c=1;pre_stop=0;frameshift=0;busco=ray,-;	rpa1	replication protein A 70 kDa DNA-binding subunit [Xiphophorus maculatus]";qcov=100.00;scov=100.00;-;rep_cov=0.00;pfam=PF01336,PF04057,PF08646,PF16900
chr-18	28109280	28218181	28168814	28177957	+	ID=g20513;cds=12;protein=XP_023206615.1;pro_len=597;align=1-597;cover=100.00;pid=98.32;start_c=1;stop_c=1;pre_stop=0;frameshift=0;busco=-,-;	SLC13A5	solute carrier family 13 member 5-like [Xiphophorus couchianus]";qcov=100.00;scov=100.00;-;rep_cov=0.00;pfam=PF00939
chr-18	28109280	28218181	28144601	28156830	-	ID=g20512;cds=10;protein=XP_005804148.1;pro_len=2057;align=1-2057;cover=100.00;pid=98.69;start_c=1;stop_c=1;pre_stop=0;frameshift=0;busco=ray,vert;	wdr81	WD repeat-containing protein 81 [Xiphophorus maculatus]";qcov=100.00;scov=100.00;-;rep_cov=0.00;pfam=PF00400,PF02138
chr-19	3107348	3150663	3134827	3158108	-	ID=g20790;cds=10;protein=XP_014325098.2;pro_len=477;align=1-477;cover=100.00;pid=98.53;start_c=1;stop_c=1;pre_stop=0;frameshift=0;busco=-,-;	Gabrr1	gamma-aminobutyric acid receptor subunit rho-1-like [Xiphophorus maculatus]";qcov=100.00;scov=100.00;-;rep_cov=0.00;pfam=PF02931,PF02932
chr-19	3107348	3150663	3124843	3131402	+	ID=g20789;cds=7;protein=XP_023208166.1;pro_len=405;align=1-405;cover=100.00;pid=97.53;start_c=1;stop_c=1;pre_stop=0;frameshift=0;busco=-,-;	pm20d2	peptidase M20 domain-containing protein 2 isoform X1 [Xiphophorus couchianus]";qcov=100.00;scov=100.00;-;rep_cov=0.00;pfam=PF01546,PF07687
chr-19	3107348	3150663	3071653	3309866	+	ID=g20785;cds=5;protein=XP_036006333.1;pro_len=1875;align=346-1875;cover=81.60;pid=61.63;start_c=1;stop_c=1;pre_stop=0;frameshift=0;busco=-,-;	RLF	zinc finger protein Rlf [Xiphophorus maculatus]";qcov=99.28;scov=81.47;-;rep_cov=1.23;pfam=-
chr-19	3638876	3689792	3617322	3664126	+	ID=g20808;cds=7;protein=XP_008398138.1;pro_len=1206;align=1-1206;cover=100.00;pid=95.61;start_c=1;stop_c=1;pre_stop=0;frameshift=0;busco=-,-;	Begain	PREDICTED: brain-enriched guanylate kinase-associated protein [Poecilia reticulata]";qcov=100.00;scov=100.00;-;rep_cov=0.00;pfam=-
chr-19	3638876	3689792	3668287	3694886	-	ID=g20809;cds=6;protein=XP_014325114.1;pro_len=471;align=1-471;cover=100.00;pid=98.51;start_c=1;stop_c=1;pre_stop=0;frameshift=0;busco=-,-;	Wdr25	WD repeat-containing protein 25 [Xiphophorus maculatus]";qcov=100.00;scov=100.00;-;rep_cov=0.00;pfam=PF00400
chr-19	20060336	20380226	20312997	20325851	-	ID=g21431;cds=3;protein=XP_023208689.1;pro_len=2171;align=1-2171;cover=100.00;pid=95.95;start_c=1;stop_c=1;pre_stop=0;frameshift=0;busco=-,-;	-	A-kinase anchor protein 12-like [Xiphophorus hellerii]";qcov=100.00;scov=100.00;-;rep_cov=0.00;pfam=PF03832
chr-19	20060336	20380226	20312997	20319305	-	ID=g21432;cds=4;protein=XP_023807254.1;pro_len=1804;align=72-1802;cover=95.95;pid=38.07;start_c=0;stop_c=1;pre_stop=1;frameshift=0;busco=-,-;	-	A-kinase anchor protein 12-like [Xiphophorus hellerii]";qcov=99.83;scov=96.86;-;rep_cov=0.00;pfam=PF03832
chr-19	20060336	20380226	20096331	20104091	+	ID=g21419;cds=12;protein=XP_005799297.1;pro_len=569;align=1-569;cover=100.00;pid=98.95;start_c=0;stop_c=1;pre_stop=0;frameshift=0;busco=-,-;	DPYSL5	dihydropyrimidinase-related protein 5-like isoform X1 [Xiphophorus maculatus]";qcov=99.82;scov=99.82;-;rep_cov=0.00;pfam=PF01979
chr-19	20060336	20380226	20023101	20065493	+	ID=g21417;cds=22;protein=XP_005799348.1;pro_len=989;align=1-989;cover=100.00;pid=98.69;start_c=1;stop_c=1;pre_stop=0;frameshift=0;busco=-,-;	Dnmt3a	DNA (cytosine-5)-methyltransferase 3A isoform X1 [Xiphophorus couchianus]";qcov=100.00;scov=100.00;-;rep_cov=4.57;pfam=PF00145,PF00855
chr-19	20060336	20380226	20373744	20387627	-	ID=g21437;cds=29;protein=XP_023208915.1;pro_len=1658;align=1-1658;cover=100.00;pid=98.61;start_c=1;stop_c=1;pre_stop=0;frameshift=0;busco=-,-;	SHPRH	E3 ubiquitin-protein ligase SHPRH isoform X1 [Xiphophorus couchianus]";qcov=100.00;scov=100.00;-;rep_cov=0.00;pfam=PF00176,PF00271,PF00538,PF13445
chr-19	20060336	20380226	20142549	20149402	+	ID=g21422;cds=15;%evi=96.6;start_c=1;stop_c=1;busco=-,-;	-	ensconsin isoform X1 [Xiphophorus maculatus]";qcov=100.00;scov=99.07;-;rep_cov=0.00;pfam=PF05672
chr-19	20060336	20380226	20348527	20350782	-	ID=g21435;cds=2;protein=XP_023209101.1;pro_len=710;align=1-710;cover=100.00;pid=99.01;start_c=1;stop_c=1;pre_stop=0;frameshift=0;busco=-,-;	Fbxo30	F-box only protein 30-like [Xiphophorus couchianus]";qcov=100.00;scov=100.00;-;rep_cov=0.00;pfam=PF15965,PF15966
chr-19	20060336	20380226	20157001	20168438	+	ID=g21424;cds=26;%evi=98;start_c=1;stop_c=1;busco=ray,-;	AHI1	jouberin isoform X3 [Xiphophorus couchianus]";qcov=100.00;scov=100.00;-;rep_cov=0.00;pfam=PF00018,PF00400
chr-19	20060336	20380226	19947735	20228709	+	ID=g21413;cds=3;protein=NP_001007567.1;pro_len=744;align=1-467;cover=62.77;pid=61.03;start_c=1;stop_c=1;pre_stop=0;frameshift=0;busco=-,-;	Kif3b	kinesin-like protein KIF3B [Xiphophorus hellerii]";qcov=82.42;scov=52.04;-;rep_cov=0.00;pfam=PF00225
chr-19	20060336	20380226	20299192	20304818	-	ID=g21429;cds=7;protein=XP_014324336.1;pro_len=515;align=7-515;cover=98.83;pid=94.11;start_c=1;stop_c=1;pre_stop=0;frameshift=0;busco=-,-;	CCDC170	LOW QUALITY PROTEIN: coiled-coil domain-containing protein 170 [Xiphophorus couchianus]";qcov=100.00;scov=94.91;-;rep_cov=2.54;pfam=-
chr-19	20060336	20380226	20169294	20174564	-	ID=g21425;cds=14;%evi=100;start_c=1;stop_c=1;busco=-,vert;	SLC18B1	MFS-type transporter SLC18B1 [Xiphophorus maculatus]";qcov=100.00;scov=100.00;-;rep_cov=0.00;pfam=PF07690
chr-19	20060336	20380226	20107977	20113628	+	ID=g21420;cds=6;protein=XP_023209104.1;pro_len=274;align=1-274;cover=100.00;pid=99.27;start_c=1;stop_c=1;pre_stop=0;frameshift=0;busco=-,-;	Mapre3	microtubule-associated protein RP/EB family member 3-like isoform X1 [Xiphophorus maculatus]";qcov=100.00;scov=100.00;-;rep_cov=0.00;pfam=PF00307,PF03271
chr-19	20060336	20380226	20196083	20197510	-	ID=g21427;cds=2;protein=XP_005799292.1;pro_len=184;align=1-184;cover=100.00;pid=98.91;start_c=1;stop_c=1;pre_stop=0;frameshift=0;busco=-,-;	myct1	myc target protein 1 homolog [Xiphophorus couchianus]";qcov=100.00;scov=100.00;-;rep_cov=0.00;pfam=PF15179
chr-19	20060336	20380226	20206674	20298362	+	ID=g21428;cds=144;protein=XP_023208326.1;pro_len=8800;align=44-8800;cover=99.51;pid=98.73;start_c=1;stop_c=1;pre_stop=0;frameshift=2;busco=-,-;	SYNE1	nesprin-1 isoform X3 [Xiphophorus maculatus]";qcov=100.00;scov=100.00;-;rep_cov=0.20;pfam=PF00307,PF00435,PF10541
chr-19	20060336	20380226	20116064	20134964	-	ID=g21421;cds=41;protein=XP_023208029.1;pro_len=1791;align=1-1791;cover=100.00;pid=98.44;start_c=1;stop_c=1;pre_stop=0;frameshift=0;busco=-,-;	otof	otoferlin [Xiphophorus maculatus]";qcov=100.00;scov=100.00;-;rep_cov=1.14;pfam=PF00168,PF08150,PF08151,PF16165
chr-19	20060336	20380226	20354609	20372533	-	ID=g21436;cds=9;protein=XP_023208228.1;pro_len=377;align=1-377;cover=100.00;pid=97.88;start_c=1;stop_c=1;pre_stop=0;frameshift=0;busco=-,-;	Tecta	pancreatic secretory granule membrane major glycoprotein GP2-like [Xiphophorus hellerii]";qcov=100.00;scov=100.00;-;rep_cov=0.00;pfam=PF00100
chr-19	20060336	20380226	20306422	20310473	+	ID=g21430;cds=11;protein=XP_005799291.2;pro_len=429;align=1-429;cover=100.00;pid=97.20;start_c=1;stop_c=1;pre_stop=0;frameshift=0;busco=ray,vert;	RMND1	required for meiotic nuclear division protein 1 homolog [Xiphophorus couchianus]";qcov=100.00;scov=100.00;-;rep_cov=0.00;pfam=PF02582
chr-19	20060336	20380226	20337826	20338677	+	ID=g21433;cds=1;protein=XP_005799340.1;pro_len=283;align=1-283;cover=100.00;pid=98.94;start_c=1;stop_c=1;pre_stop=0;frameshift=0;busco=-,-;	STX11	syntaxin-11-like [Xiphophorus maculatus]";qcov=100.00;scov=100.00;-;rep_cov=0.00;pfam=PF00804
chr-19	20060336	20380226	20343190	20344071	+	ID=g21434;cds=1;protein=XP_005799290.1;pro_len=293;align=1-293;cover=100.00;pid=99.32;start_c=1;stop_c=1;pre_stop=0;frameshift=0;busco=-,-;	STX11	syntaxin-11-like [Xiphophorus maculatus]";qcov=100.00;scov=100.00;-;rep_cov=0.00;pfam=PF00804,PF05739
chr-19	20060336	20380226	20076925	20089938	+	ID=g21418;cds=19;protein=XP_023208202.1;pro_len=747;align=1-747;cover=100.00;pid=96.65;start_c=1;stop_c=1;pre_stop=0;frameshift=0;busco=-,-;	TTC7B	tetratricopeptide repeat protein 7B-like isoform X1 [Xiphophorus couchianus]";qcov=87.20;scov=78.99;-;rep_cov=0.00;pfam=PF13181
chr-19	20060336	20380226	20176787	20191388	-	ID=g21426;cds=16;protein=XP_023208969.1;pro_len=1835;align=1-1835;cover=100.00;pid=99.07;start_c=1;stop_c=1;pre_stop=0;frameshift=0;busco=-,-;	Tulp4	tubby-related protein 4-like [Xiphophorus maculatus]";qcov=100.00;scov=100.00;-;rep_cov=10.46;pfam=PF01167,PF12894
chr-19	20060336	20380226	20150356	20155485	-	ID=g21423;cds=12;protein=XP_017157930.1;pro_len=578;align=1-577;cover=99.83;pid=88.73;start_c=1;stop_c=1;pre_stop=0;frameshift=0;busco=-,-;	-	vacuolar protein 8-like [Xiphophorus hellerii]";qcov=98.15;scov=100.00;-;rep_cov=0.00;pfam=PF00514
chr-19	21029800	21780608	21051836	21065361	+	ID=g21464;cds=24;protein=XP_014324307.2;pro_len=1199;align=1-1199;cover=100.00;pid=94.58;start_c=1;stop_c=1;pre_stop=0;frameshift=0;busco=-,-;	AFDN	afadin-like [Xiphophorus couchianus]";qcov=97.52;scov=100.00;-;rep_cov=0.00;pfam=PF00595,PF00788,PF01843
chr-19	21029800	21780608	21642384	21701313	+	ID=g21494;cds=22;protein=XP_023208895.1;pro_len=912;align=1-912;cover=100.00;pid=99.23;start_c=1;stop_c=1;pre_stop=0;frameshift=0;busco=ray,-;	ACTN1	alpha-actinin-1 isoform X1 [Xiphophorus maculatus]";qcov=100.00;scov=100.00;-;rep_cov=0.00;pfam=PF00307,PF00435,PF08726,PF13405,PF13833
chr-19	21029800	21780608	21322367	21335322	-	ID=g21477;cds=14;protein=XP_005799266.1;pro_len=563;align=1-563;cover=100.00;pid=99.29;start_c=1;stop_c=1;pre_stop=0;frameshift=0;busco=ray,-;	ATL1	atlastin-1 isoform X1 [Xiphophorus maculatus]";qcov=100.00;scov=100.00;-;rep_cov=1.77;pfam=PF02263,PF02841
chr-19	21029800	21780608	21390568	21392336	-	ID=g21480;cds=4;protein=XP_005799264.1;pro_len=196;align=1-196;cover=100.00;pid=96.94;start_c=1;stop_c=1;pre_stop=0;frameshift=0;busco=ray,vert;	DMAC2L	ATP synthase subunit s, mitochondrial [Xiphophorus hellerii]";qcov=100.00;scov=100.00;-;rep_cov=0.00;pfam=-
chr-19	21029800	21780608	21039141	21043807	+	ID=g21462;cds=9;protein=XP_005799325.1;pro_len=522;align=1-522;cover=100.00;pid=98.08;start_c=1;stop_c=1;pre_stop=0;frameshift=0;busco=-,-;	TXLNB	beta-taxilin-like [Xiphophorus couchianus]";qcov=100.00;scov=97.21;-;rep_cov=0.00;pfam=PF09728
chr-19	21029800	21780608	21381615	21389898	+	ID=g21479;cds=9;protein=XP_005799263.2;pro_len=370;align=1-370;cover=100.00;pid=97.57;start_c=1;stop_c=1;pre_stop=0;frameshift=0;busco=ray,-;	cdkl1	cyclin-dependent kinase-like 1 [Xiphophorus maculatus]";qcov=100.00;scov=100.00;-;rep_cov=0.00;pfam=PF00069
chr-19	21029800	21780608	21456493	21459116	+	ID=g21484;cds=7;protein=XP_023208678.1;pro_len=208;align=1-208;cover=100.00;pid=97.12;start_c=1;stop_c=1;pre_stop=0;frameshift=0;busco=-,-;	CDKN3	cyclin-dependent kinase inhibitor 3 [Xiphophorus couchianus]";qcov=100.00;scov=100.00;-;rep_cov=0.00;pfam=PF05706
chr-19	21029800	21780608	21702801	21707441	+	ID=g21495;cds=4;protein=XP_005799261.1;pro_len=106;align=1-106;cover=100.00;pid=98.11;start_c=1;stop_c=1;pre_stop=0;frameshift=0;busco=-,-;	COX16	cytochrome c oxidase assembly protein COX16 homolog, mitochondrial [Xiphophorus maculatus]";qcov=100.00;scov=100.00;-;rep_cov=0.00;pfam=PF14138
chr-19	21029800	21780608	21619923	21635365	+	ID=g21493;cds=10;protein=XP_005799317.2;pro_len=809;align=3-809;cover=99.75;pid=98.39;start_c=0;stop_c=1;pre_stop=0;frameshift=0;busco=-,-;	Dcaf5	DDB1- and CUL4-associated factor 5 [Xiphophorus couchianus]";qcov=100.00;scov=99.75;-;rep_cov=1.40;pfam=PF00400
chr-19	21029800	21780608	21493673	21504364	+	ID=g21489;cds=5;protein=XP_005815202.1;pro_len=197;align=1-197;cover=100.00;pid=97.97;start_c=1;stop_c=1;pre_stop=0;frameshift=0;busco=-,-;	desi2	desumoylating isopeptidase 2 [Maylandia zebra]";qcov=100.00;scov=100.00;-;rep_cov=0.00;pfam=PF05903
chr-19	21029800	21780608	21065782	21067592	-	ID=g21465;cds=2;protein=XP_005799278.1;pro_len=151;align=1-151;cover=100.00;pid=98.68;start_c=1;stop_c=1;pre_stop=0;frameshift=0;busco=-,-;	Dusp23	dual specificity protein phosphatase 23 [Xiphophorus couchianus]";qcov=100.00;scov=100.00;-;rep_cov=0.00;pfam=PF00782
chr-19	21029800	21780608	21207000	21241125	+	ID=g21472;cds=11;protein=XP_023208769.1;pro_len=729;align=1-729;cover=100.00;pid=98.90;start_c=1;stop_c=1;pre_stop=0;frameshift=0;busco=ray,-;	TRIM9	E3 ubiquitin-protein ligase TRIM9 isoform X1 [Xiphophorus couchianus]";qcov=100.00;scov=100.00;-;rep_cov=0.00;pfam=PF00041,PF00622,PF00643,PF13445
chr-19	21029800	21780608	21100560	21113818	-	ID=g21467;cds=13;protein=XP_005799275.1;pro_len=607;align=1-607;cover=100.00;pid=98.35;start_c=1;stop_c=1;pre_stop=0;frameshift=0;busco=ray,vert;	FRMD6	FERM domain-containing protein 6 isoform X1 [Xiphophorus couchianus]";qcov=100.00;scov=100.00;-;rep_cov=1.97;pfam=PF00373,PF09379,PF09380
chr-19	21029800	21780608	21482044	21485909	+	ID=g21487;cds=5;protein=XP_005815200.1;pro_len=373;align=1-373;cover=100.00;pid=99.46;start_c=1;stop_c=1;pre_stop=0;frameshift=0;busco=ray,-;	LGALS3	galectin-3-like [Xiphophorus maculatus]";qcov=100.00;scov=100.00;-;rep_cov=0.00;pfam=PF00337
chr-19	21029800	21780608	21474098	21480388	-	ID=g21486;cds=6;protein=XP_005815201.2;pro_len=174;align=5-174;cover=97.70;pid=87.65;start_c=0;stop_c=1;pre_stop=0;frameshift=0;busco=-,-;	GMFB	glia maturation factor beta [Xiphophorus couchianus]";qcov=98.76;scov=95.45;-;rep_cov=0.00;pfam=PF00241
chr-19	21029800	21780608	21248308	21258643	+	ID=g21473;cds=20;protein=XP_005799270.1;pro_len=853;align=1-853;cover=100.00;pid=98.36;start_c=1;stop_c=1;pre_stop=0;frameshift=0;busco=-,-;	PYGL	glycogen phosphorylase, liver form [Xiphophorus couchianus]";qcov=100.00;scov=100.00;-;rep_cov=1.05;pfam=PF00343
chr-19	21029800	21780608	21392754	21398158	+	ID=g21481;cds=10;protein=XP_005799319.1;pro_len=447;align=1-447;cover=100.00;pid=97.54;start_c=1;stop_c=1;pre_stop=0;frameshift=0;busco=ray,vert;	L2HGDH	L-2-hydroxyglutarate dehydrogenase, mitochondrial isoform X1 [Xiphophorus couchianus]";qcov=100.00;scov=100.00;-;rep_cov=0.00;pfam=PF01266
chr-19	21029800	21780608	21352308	21374297	+	ID=g21478;cds=29;protein=XP_023208727.1;pro_len=873;align=87-873;cover=90.15;pid=97.71;start_c=0;stop_c=1;pre_stop=0;frameshift=0;busco=-,-;	MAP4K5	mitogen-activated protein kinase kinase kinase kinase 5 isoform X5 [Xiphophorus maculatus]";qcov=100.00;scov=90.15;-;rep_cov=0.00;pfam=PF00069,PF00780
chr-19	21029800	21780608	21269008	21305463	+	ID=g21475;cds=29;protein=XP_023209010.1;pro_len=2218;align=1-2218;cover=100.00;pid=96.80;start_c=1;stop_c=1;pre_stop=0;frameshift=0;busco=ray,vert;	Nin	ninein [Xiphophorus hellerii]";qcov=100.00;scov=100.00;-;rep_cov=0.00;pfam=-
chr-19	21029800	21780608	21549485	21615383	+	ID=g21492;cds=25;protein=XP_023208899.1;pro_len=890;align=1-890;cover=100.00;pid=97.64;start_c=1;stop_c=1;pre_stop=0;frameshift=0;busco=-,-;	PACS2	phosphofurin acidic cluster sorting protein 2 isoform X1 [Xiphophorus couchianus]";qcov=100.00;scov=100.00;-;rep_cov=0.00;pfam=PF10254
chr-19	21029800	21780608	21071604	21072836	-	ID=g21466;cds=2;protein=NP_001139987.1;pro_len=71;align=1-71;cover=100.00;pid=100.00;start_c=1;stop_c=1;pre_stop=0;frameshift=0;busco=-,-;	GNG2	PREDICTED: guanine nucleotide-binding protein G(I)/G(S)/G(O) subunit gamma-2 [Hippocampus comes]";qcov=100.00;scov=100.00;-;rep_cov=0.00;pfam=PF00631
chr-19	21029800	21780608	21259146	21264035	-	ID=g21474;cds=12;%evi=100;start_c=1;stop_c=1;busco=-,-;	abhd12	protein ABHD12B isoform X1 [Xiphophorus hellerii]";qcov=100.00;scov=100.00;-;rep_cov=0.00;pfam=PF12146
chr-19	21029800	21780608	21306954	21315674	+	ID=g21476;cds=5;protein=XP_005799320.1;pro_len=399;align=1-399;cover=100.00;pid=97.99;start_c=1;stop_c=1;pre_stop=0;frameshift=0;busco=ray,vert;	SAV1	protein salvador homolog 1 [Xiphophorus couchianus]";qcov=100.00;scov=100.00;-;rep_cov=0.00;pfam=PF00397
chr-19	21029800	21780608	21460558	21468071	-	ID=g21485;cds=5;protein=XP_005816078.1;pro_len=144;align=1-144;cover=100.00;pid=98.61;start_c=1;stop_c=1;pre_stop=0;frameshift=0;busco=ray,-;	CNIH1	protein cornichon homolog 1 isoform X2 [Xiphophorus maculatus]";qcov=100.00;scov=100.00;-;rep_cov=0.00;pfam=PF03311
chr-19	21029800	21780608	21539841	21540562	+	ID=g21491;cds=3;%evi=40;start_c=1;stop_c=1;busco=-,-;	SRSF5	serine/arginine-rich splicing factor 5 [Xiphophorus maculatus]";qcov=31.84;scov=18.04;-;rep_cov=0.00;pfam=PF00076
chr-19	21029800	21780608	21511009	21514581	+	ID=g21490;cds=7;protein=XP_005815197.1;pro_len=316;align=1-316;cover=100.00;pid=98.10;start_c=1;stop_c=1;pre_stop=0;frameshift=0;busco=-,-;	SRSF5	serine/arginine-rich splicing factor 5 [Xiphophorus couchianus]";qcov=61.99;scov=62.38;-;rep_cov=4.97;pfam=PF00076
chr-19	21029800	21780608	21722700	21830687	+	ID=g21496;cds=6;protein=XP_023208564.1;pro_len=919;align=1-919;cover=100.00;pid=99.46;start_c=1;stop_c=1;pre_stop=0;frameshift=0;busco=-,-;	Slc8a3	sodium/calcium exchanger 3 isoform X2 [Xiphophorus maculatus]";qcov=100.00;scov=100.00;-;rep_cov=0.00;pfam=PF01699,PF03160,PF16494
chr-19	21029800	21780608	21048978	21049288	+	ID=g21463;cds=1;protein=XP_014324308.2;pro_len=101;align=1-101;cover=100.00;pid=95.05;start_c=1;stop_c=1;pre_stop=0;frameshift=1;busco=-,-;	Slc22a2	solute carrier family 22 member 2-like [Xiphophorus maculatus]";qcov=100.00;scov=100.00;-;rep_cov=0.00;pfam=-
chr-19	21029800	21780608	21401079	21439596	+	ID=g21482;cds=23;protein=XP_023208675.1;pro_len=1324;align=1-1324;cover=100.00;pid=99.17;start_c=1;stop_c=1;pre_stop=0;frameshift=0;busco=-,-;	Sos2	son of sevenless homolog 2 isoform X1 [Xiphophorus couchianus]";qcov=100.00;scov=100.00;-;rep_cov=0.00;pfam=PF00125,PF00169,PF00617,PF00618,PF00621
chr-19	21029800	21780608	21487871	21490002	+	ID=g21488;cds=4;protein=XP_005815199.1;pro_len=143;align=1-143;cover=100.00;pid=95.80;start_c=1;stop_c=1;pre_stop=0;frameshift=0;busco=-,-;	Synj2bp	synaptojanin-2-binding protein [Xiphophorus couchianus]";qcov=100.00;scov=100.00;-;rep_cov=0.00;pfam=PF00595
chr-19	21029800	21780608	21177416	21182375	-	ID=g21471;cds=8;protein=XP_014324322.1;pro_len=308;align=1-308;cover=100.00;pid=96.10;start_c=1;stop_c=1;pre_stop=0;frameshift=0;busco=-,-;	TMX1	thioredoxin-related transmembrane protein 1 [Xiphophorus couchianus]";qcov=100.00;scov=100.00;-;rep_cov=5.72;pfam=PF00085
chr-19	21029800	21780608	21020060	21031086	+	ID=g21461;cds=6;protein=XP_014324342.1;pro_len=1780;align=1-1780;cover=100.00;pid=98.65;start_c=1;stop_c=1;pre_stop=0;frameshift=0;busco=-,-;	HIVEP2	transcription factor HIVEP2-like [Xiphophorus couchianus]";qcov=99.94;scov=99.94;-;rep_cov=0.00;pfam=-
chr-19	21029800	21780608	21129793	21132240	+	ID=g21468;cds=2;protein=XP_035983957.1;pro_len=387;align=1-387;cover=100.00;pid=100.00;start_c=1;stop_c=1;pre_stop=0;frameshift=0;busco=-,-;	-	uncharacterized protein LOC114151948 [Xiphophorus couchianus]";qcov=100.00;scov=100.00;-;rep_cov=21.99;pfam=-
chr-19	21029800	21780608	21133497	21136737	-	ID=g21469;cds=4;protein=XP_036006070.1;pro_len=738;align=1-738;cover=100.00;pid=98.64;start_c=1;stop_c=1;pre_stop=0;frameshift=0;busco=-,-;	-	uncharacterized protein LOC108246258 [Kryptolebias marmoratus]";qcov=100.00;scov=100.00;-;rep_cov=3.11;pfam=PF00632
chr-19	21029800	21780608	21133497	21136274	-	ID=g21470;cds=2;protein=XP_023820628.1;pro_len=607;align=29-607;cover=95.39;pid=33.33;start_c=0;stop_c=1;pre_stop=0;frameshift=0;busco=-,-;	-	uncharacterized protein LOC116708784 [Xiphophorus hellerii]";qcov=98.65;scov=100.00;-;rep_cov=0.00;pfam=PF00632
chr-19	21029800	21780608	21443300	21453826	-	ID=g21483;cds=15;protein=XP_005816080.2;pro_len=784;align=1-784;cover=100.00;pid=94.77;start_c=0;stop_c=1;pre_stop=0;frameshift=2;busco=-,-;	ARHGEF17	uncharacterized protein LOC102237912 [Xiphophorus maculatus]";qcov=97.46;scov=97.45;-;rep_cov=0.00;pfam=PF00621
chr-19	21940795	23043836	22762840	22774455	-	ID=g21541;cds=17;protein=XP_023209063.1;pro_len=889;align=1-889;cover=100.00;pid=97.53;start_c=1;stop_c=1;pre_stop=0;frameshift=0;busco=ray,-;	MANBA	beta-mannosidase [Xiphophorus couchianus]";qcov=100.00;scov=100.00;-;rep_cov=1.24;pfam=PF02836
chr-19	21940795	23043836	22340614	22350507	-	ID=g21519;cds=13;protein=XP_023208369.1;pro_len=1241;align=1-1241;cover=100.00;pid=97.74;start_c=1;stop_c=1;pre_stop=0;frameshift=0;busco=-,-;	BICRA	BRD4-interacting chromatin-remodeling complex-associated protein-like isoform X1 [Xiphophorus maculatus]";qcov=100.00;scov=100.00;-;rep_cov=2.07;pfam=PF15249
chr-19	21940795	23043836	22133808	22150156	-	ID=g21512;cds=21;%evi=100;start_c=1;stop_c=1;busco=-,-;	CAPN3	calpain-3 [Xiphophorus hellerii]";qcov=100.00;scov=100.00;-;rep_cov=1.49;pfam=PF00648,PF01067,PF13202,PF13833
chr-19	21940795	23043836	22656959	22659487	+	ID=g21536;cds=1;protein=XP_005810711.1;pro_len=842;align=1-842;cover=100.00;pid=98.93;start_c=1;stop_c=1;pre_stop=0;frameshift=0;busco=-,-;	CCDC177	coiled-coil domain-containing protein 177 [Xiphophorus hellerii]";qcov=100.00;scov=100.00;-;rep_cov=1.30;pfam=PF15558
chr-19	21940795	23043836	21956867	21958557	-	ID=g21505;cds=4;protein=XP_005814712.1;pro_len=304;align=1-304;cover=100.00;pid=98.36;start_c=1;stop_c=1;pre_stop=0;frameshift=0;busco=ray,-;	NDUFAF1	complex I intermediate-associated protein 30, mitochondrial [Xiphophorus couchianus]";qcov=100.00;scov=100.00;-;rep_cov=0.00;pfam=PF08547
chr-19	21940795	23043836	22818015	22827470	-	ID=g21545;cds=7;protein=XP_008397075.1;pro_len=527;align=1-527;cover=100.00;pid=97.91;start_c=1;stop_c=1;pre_stop=0;frameshift=0;busco=ray,-;	dcaf10	DDB1- and CUL4-associated factor 10 [Xiphophorus maculatus]";qcov=100.00;scov=100.00;-;rep_cov=0.00;pfam=PF00400
chr-19	21940795	23043836	22355374	22358255	-	ID=g21520;cds=4;%evi=85.7;start_c=1;stop_c=1;busco=-,-;	erh	enhancer of rudimentary homolog [Gouania willdenowi]";qcov=100.00;scov=99.05;-;rep_cov=0.00;pfam=PF01133
chr-19	21940795	23043836	22331184	22336433	+	ID=g21518;cds=8;protein=XP_023208385.1;pro_len=644;align=1-644;cover=100.00;pid=98.29;start_c=1;stop_c=1;pre_stop=0;frameshift=0;busco=ray,vert;	EXD2	exonuclease 3'-5' domain-containing protein 2 isoform X1 [Xiphophorus maculatus]";qcov=100.00;scov=100.00;-;rep_cov=0.00;pfam=PF01612
chr-19	21940795	23043836	22882504	22905471	-	ID=g21549;cds=13;%evi=96;start_c=1;stop_c=1;busco=-,-;	EZR	ezrin-like [Xiphophorus couchianus]";qcov=100.00;scov=100.00;-;rep_cov=10.14;pfam=PF00373,PF00769,PF09379,PF09380
chr-19	21940795	23043836	22942871	22959492	+	ID=g21552;cds=11;protein=XP_023208841.1;pro_len=487;align=1-487;cover=100.00;pid=97.13;start_c=1;stop_c=1;pre_stop=0;frameshift=0;busco=-,vert;	FBLN5	fibulin-5 isoform X1 [Xiphophorus hellerii]";qcov=100.00;scov=100.00;-;rep_cov=0.00;pfam=PF07645,PF12662
chr-19	21940795	23043836	22988452	22991403	-	ID=g21555;cds=4;protein=XP_005811318.2;pro_len=178;align=1-178;cover=100.00;pid=98.31;start_c=1;stop_c=1;pre_stop=0;frameshift=0;busco=ray,-;	lgalsl-b	galectin-related protein B-like [Xiphophorus maculatus]";qcov=100.00;scov=100.00;-;rep_cov=0.00;pfam=PF00337
chr-19	21940795	23043836	21975799	21982523	+	ID=g21507;cds=12;protein=XP_023209137.1;pro_len=751;align=1-751;cover=100.00;pid=98.27;start_c=1;stop_c=1;pre_stop=0;frameshift=1;busco=ray,vert;	golga5	golgin subfamily A member 5 [Xiphophorus couchianus]";qcov=100.00;scov=100.00;-;rep_cov=3.39;pfam=PF09787
chr-19	21940795	23043836	22832424	22848399	+	ID=g21546;cds=9;protein=XP_005811333.1;pro_len=837;align=1-837;cover=100.00;pid=96.77;start_c=1;stop_c=1;pre_stop=0;frameshift=0;busco=-,-;	HHIPL2	HHIP-like protein 2 [Xiphophorus couchianus]";qcov=100.00;scov=100.00;-;rep_cov=4.30;pfam=PF03024,PF07995
chr-19	21940795	23043836	22440895	22441370	-	ID=g21525;cds=2;protein=XP_023208508.1;pro_len=130;align=1-130;cover=100.00;pid=97.69;start_c=1;stop_c=1;pre_stop=0;frameshift=0;busco=-,-;	Vpreb1	immunoglobulin iota chain-like [Xiphophorus maculatus]";qcov=100.00;scov=100.00;-;rep_cov=0.00;pfam=PF07686
chr-19	21940795	23043836	22503504	22518011	-	ID=g21530;cds=7;protein=XP_023208413.1;pro_len=303;align=1-303;cover=100.00;pid=90.43;start_c=1;stop_c=0;pre_stop=0;frameshift=0;busco=-,-;	TRB	immunoglobulin lambda-1 light chain-like [Xiphophorus maculatus]";qcov=100.00;scov=100.00;-;rep_cov=0.00;pfam=PF07654,PF07686
chr-19	21940795	23043836	22535753	22536278	-	ID=g21532;cds=2;%evi=100;start_c=1;stop_c=1;busco=-,-;	-	M1-specific T cell receptor beta chain-like isoform X3 [Hippoglossus stenolepis]";qcov=92.06;scov=38.61;-;rep_cov=0.00;pfam=PF07686
chr-19	21940795	23043836	22091362	22095934	-	ID=g21508;cds=2;protein=XP_023208502.1;pro_len=197;align=35-197;cover=82.74;pid=96.32;start_c=0;stop_c=1;pre_stop=0;frameshift=0;busco=-,-;	MARK3	MAP/microtubule affinity-regulating kinase 3-like [Xiphophorus maculatus]";qcov=100.00;scov=81.91;-;rep_cov=29.67;pfam=PF02149
chr-19	21940795	23043836	22857501	22865857	-	ID=g21547;cds=7;protein=XP_005811334.1;pro_len=329;align=1-329;cover=100.00;pid=97.87;start_c=1;stop_c=1;pre_stop=0;frameshift=0;busco=-,-;	mtarc1	mitochondrial amidoxime-reducing component 1 isoform X1 [Xiphophorus maculatus]";qcov=100.00;scov=100.00;-;rep_cov=0.00;pfam=PF03473,PF03476
chr-19	21940795	23043836	22103919	22106801	-	ID=g21509;cds=4;protein=XP_005810717.1;pro_len=160;align=1-160;cover=100.00;pid=97.50;start_c=1;stop_c=1;pre_stop=0;frameshift=0;busco=ray,vert;	NENF	neudesin isoform X1 [Xiphophorus couchianus]";qcov=100.00;scov=100.00;-;rep_cov=0.00;pfam=PF00173
chr-19	21940795	23043836	22151992	22164629	-	ID=g21513;cds=24;protein=XP_023208375.1;pro_len=898;align=1-898;cover=100.00;pid=96.21;start_c=1;stop_c=1;pre_stop=0;frameshift=0;busco=-,-;	GANC	neutral alpha-glucosidase C [Xiphophorus maculatus]";qcov=100.00;scov=100.00;-;rep_cov=0.00;pfam=PF01055,PF13802
chr-19	21940795	23043836	21949348	21956157	+	ID=g21504;cds=10;protein=XP_023208309.1;pro_len=440;align=1-440;cover=100.00;pid=95.68;start_c=1;stop_c=1;pre_stop=0;frameshift=0;busco=-,vert;	nusap1	nucleolar and spindle-associated protein 1 isoform X2 [Xiphophorus couchianus]";qcov=100.00;scov=100.00;-;rep_cov=1.96;pfam=PF16006
chr-19	21940795	23043836	22384336	22410502	+	ID=g21522;cds=26;protein=XP_023208374.1;pro_len=1195;align=5-1195;cover=99.67;pid=97.15;start_c=0;stop_c=1;pre_stop=0;frameshift=0;busco=-,-;	PAPLN	papilin isoform X1 [Xiphophorus hellerii]";qcov=99.59;scov=100.00;-;rep_cov=0.00;pfam=PF00014,PF00047,PF00090,PF05986,PF07679,PF08686
chr-19	21940795	23043836	22666696	22680115	-	ID=g21537;cds=13;protein=XP_014328650.1;pro_len=511;align=1-511;cover=100.00;pid=97.26;start_c=1;stop_c=1;pre_stop=0;frameshift=0;busco=-,vert;	PLEKHD1	pleckstrin homology domain-containing family D member 1 [Xiphophorus hellerii]";qcov=100.00;scov=100.00;-;rep_cov=1.76;pfam=PF00169
chr-19	21940795	23043836	22978110	22984584	+	ID=g21554;cds=9;protein=XP_005811317.1;pro_len=358;align=1-358;cover=100.00;pid=97.49;start_c=1;stop_c=1;pre_stop=0;frameshift=0;busco=-,-;	Plek2	pleckstrin-2 [Xiphophorus couchianus]";qcov=100.00;scov=100.00;-;rep_cov=0.00;pfam=PF00169,PF00610
chr-19	21940795	23043836	22212163	22264867	+	ID=g21516;cds=15;protein=XP_023208388.1;pro_len=568;align=1-568;cover=100.00;pid=97.71;start_c=1;stop_c=1;pre_stop=0;frameshift=0;busco=-,-;	Galnt16	polypeptide N-acetylgalactosaminyltransferase 16 [Xiphophorus maculatus]";qcov=100.00;scov=100.00;-;rep_cov=0.00;pfam=PF00535,PF00652
chr-19	21940795	23043836	22874054	22879680	-	ID=g21548;cds=2;protein=XP_005815949.2;pro_len=433;align=1-433;cover=100.00;pid=99.08;start_c=1;stop_c=1;pre_stop=0;frameshift=1;busco=-,-;	Kcnk3	potassium channel subfamily K member 3-like [Xiphophorus maculatus]";qcov=100.00;scov=100.00;-;rep_cov=0.00;pfam=PF07885
chr-19	21940795	23043836	22417549	22429364	-	ID=g21524;cds=3;protein=XP_036006869.1;pro_len=321;align=6-267;cover=81.62;pid=65.27;start_c=0;stop_c=1;pre_stop=0;frameshift=0;busco=-,-;	V-TCR	PREDICTED: uncharacterized protein LOC103458274 [Poecilia reticulata]";qcov=93.58;scov=32.49;-;rep_cov=5.14;pfam=PF07654,PF07686
chr-19	21940795	23043836	22446478	22461192	-	ID=g21528;cds=3;protein=sp|P0DSE2|TRBR1_HUMAN;pro_len=310;align=12-232;cover=71.29;pid=39.82;start_c=1;stop_c=1;pre_stop=0;frameshift=0;busco=-,-;	TRB	PREDICTED: Ig heavy chain Mem5-like [Poecilia reticulata]";qcov=80.69;scov=74.68;-;rep_cov=0.00;pfam=PF07654,PF07686
chr-19	21940795	23043836	22909516	22912067	-	ID=g21550;cds=2;protein=XP_017158090.1;pro_len=185;align=61-164;cover=56.22;pid=75.00;start_c=0;stop_c=1;pre_stop=0;frameshift=2;busco=-,-;	MSN	PREDICTED: moesin-like isoform X1 [Poecilia reticulata]";qcov=100.00;scov=60.54;-;rep_cov=4.27;pfam=-
chr-19	21940795	23043836	22488877	22543257	-	ID=g21529;cds=8;protein=XP_017157892.1;pro_len=865;align=15-679;cover=76.88;pid=50.08;start_c=0;stop_c=1;pre_stop=0;frameshift=0;busco=-,-;	TRBV6-6	PREDICTED: uncharacterized protein LOC103458274 [Poecilia reticulata]";qcov=96.51;scov=76.88;-;rep_cov=0.15;pfam=PF07686
chr-19	21940795	23043836	22361223	22372716	+	ID=g21521;cds=10;protein=XP_023208405.1;pro_len=474;align=1-474;cover=100.00;pid=98.10;start_c=1;stop_c=1;pre_stop=0;frameshift=0;busco=ray,-;	psen1	presenilin-1-like isoform X2 [Xiphophorus maculatus]";qcov=100.00;scov=100.00;-;rep_cov=2.18;pfam=PF01080
chr-19	21940795	23043836	22797274	22812669	+	ID=g21544;cds=13;protein=XP_023208282.1;pro_len=741;align=1-741;cover=100.00;pid=97.98;start_c=1;stop_c=1;pre_stop=0;frameshift=0;busco=-,-;	CPXM1	probable carboxypeptidase X1 isoform X1 [Xiphophorus couchianus]";qcov=100.00;scov=100.00;-;rep_cov=0.00;pfam=PF00246,PF00754,PF13620
chr-19	21940795	23043836	21946437	21948117	-	ID=g21503;cds=5;protein=XP_023208310.1;pro_len=181;align=1-181;cover=100.00;pid=94.48;start_c=1;stop_c=1;pre_stop=0;frameshift=0;busco=-,-;	OIP5	protein Mis18-beta [Xiphophorus hellerii]";qcov=100.00;scov=100.00;-;rep_cov=0.00;pfam=PF03226
chr-19	21940795	23043836	22304153	22326880	+	ID=g21517;cds=10;protein=XP_023208381.1;pro_len=660;align=1-660;cover=100.00;pid=98.48;start_c=1;stop_c=1;pre_stop=0;frameshift=0;busco=-,-;	Numb	protein numb homolog isoform X2 [Xiphophorus maculatus]";qcov=100.00;scov=100.00;-;rep_cov=0.00;pfam=PF00640,PF06311
chr-19	21940795	23043836	22108084	22113507	+	ID=g21510;cds=8;protein=XP_005810731.2;pro_len=356;align=1-356;cover=100.00;pid=98.60;start_c=1;stop_c=1;pre_stop=0;frameshift=0;busco=ray,vert;	pacc1	proton-activated chloride channel [Xiphophorus hellerii]";qcov=100.00;scov=100.00;-;rep_cov=0.00;pfam=PF15122
chr-19	21940795	23043836	23029985	23036178	-	ID=g21557;cds=7;protein=XP_023207910.1;pro_len=317;align=1-317;cover=100.00;pid=97.16;start_c=1;stop_c=1;pre_stop=0;frameshift=0;busco=-,-;	Rdh11	retinol dehydrogenase 12 isoform X1 [Xiphophorus maculatus]";qcov=100.00;scov=100.00;-;rep_cov=0.00;pfam=PF00106
chr-19	21940795	23043836	22782116	22794123	-	ID=g21543;cds=10;protein=XP_014328891.1;pro_len=802;align=1-802;cover=100.00;pid=97.13;start_c=1;stop_c=1;pre_stop=0;frameshift=0;busco=ray,-;	RNF145	RING finger protein 145-like isoform X1 [Xiphophorus hellerii]";qcov=100.00;scov=100.00;-;rep_cov=0.00;pfam=PF13639,PF13705
chr-19	21940795	23043836	21960585	21972083	+	ID=g21506;cds=18;protein=XP_023208796.1;pro_len=655;align=1-655;cover=100.00;pid=98.32;start_c=1;stop_c=1;pre_stop=0;frameshift=0;busco=ray,vert;	RTF1	RNA polymerase-associated protein RTF1 homolog isoform X1 [Xiphophorus couchianus]";qcov=100.00;scov=100.00;-;rep_cov=7.89;pfam=PF03126
chr-19	21940795	23043836	22691792	22708126	-	ID=g21539;cds=17;protein=XP_023208377.1;pro_len=853;align=1-853;cover=100.00;pid=98.59;start_c=1;stop_c=1;pre_stop=0;frameshift=0;busco=-,-;	RBM25	RNA-binding protein 25-like [Xiphophorus couchianus]";qcov=100.00;scov=100.00;-;rep_cov=7.94;pfam=PF00076,PF01480
chr-19	21940795	23043836	22550798	22557127	-	ID=g21534;cds=9;protein=XP_005810719.1;pro_len=485;align=1-485;cover=100.00;pid=98.56;start_c=1;stop_c=1;pre_stop=0;frameshift=0;busco=-,-;	SLC2A1	solute carrier family 2, facilitated glucose transporter member 1-like isoform X1 [Xiphophorus hellerii]";qcov=99.79;scov=99.79;-;rep_cov=0.00;pfam=PF00083
chr-19	21940795	23043836	22584021	22645842	-	ID=g21535;cds=16;protein=XP_023208391.1;pro_len=518;align=1-500;cover=96.53;pid=96.80;start_c=1;stop_c=0;pre_stop=0;frameshift=0;busco=-,-;	Smoc1	SPARC-related modular calcium-binding protein 1 isoform X2 [Xiphophorus hellerii]";qcov=100.00;scov=100.00;-;rep_cov=0.00;pfam=PF00086,PF07648,PF10591,PF16597
chr-19	21940795	23043836	22963269	22973607	+	ID=g21553;cds=11;protein=XP_005811337.1;pro_len=471;align=1-471;cover=100.00;pid=98.09;start_c=1;stop_c=1;pre_stop=0;frameshift=0;busco=-,-;	TC2N	tandem C2 domains nuclear protein [Xiphophorus maculatus]";qcov=100.00;scov=100.00;-;rep_cov=0.00;pfam=PF00168
chr-19	21940795	23043836	22917235	22939344	+	ID=g21551;cds=21;%evi=100;start_c=1;stop_c=1;busco=ray,-;	TRIP11	thyroid receptor-interacting protein 11 [Xiphophorus maculatus]";qcov=100.00;scov=100.00;-;rep_cov=0.00;pfam=-
chr-19	21940795	23043836	22165392	22175347	+	ID=g21514;cds=20;protein=XP_005810715.1;pro_len=548;align=1-548;cover=100.00;pid=97.26;start_c=1;stop_c=1;pre_stop=0;frameshift=0;busco=-,-;	Tmem87a	transmembrane protein 87A isoform X2 [Xiphophorus maculatus]";qcov=100.00;scov=100.00;-;rep_cov=0.00;pfam=PF06814
chr-19	21940795	23043836	22776235	22780849	-	ID=g21542;cds=7;%evi=46.2;start_c=1;stop_c=1;busco=-,-;	UBE2D2	ubiquitin-conjugating enzyme E2 D2 isoform X2 [Fundulus heteroclitus]";qcov=100.00;scov=100.00;-;rep_cov=0.00;pfam=PF00179
chr-19	21940795	23043836	22417090	22422773	-	ID=g21523;cds=5;%evi=100;start_c=1;stop_c=1;busco=-,-;	TRB	uncharacterized protein LOC114134413 [Xiphophorus couchianus]";qcov=95.21;scov=43.69;-;rep_cov=7.23;pfam=PF07654
chr-19	21940795	23043836	22446200	22455337	-	ID=g21526;cds=5;protein=XP_023208509.1;pro_len=428;align=2-428;cover=99.77;pid=88.29;start_c=0;stop_c=1;pre_stop=0;frameshift=0;busco=-,-;	TRB	uncharacterized protein LOC102220450 [Xiphophorus maculatus]";qcov=92.32;scov=97.20;-;rep_cov=2.19;pfam=PF07654,PF07686
chr-19	21940795	23043836	22446478	22455331	-	ID=g21527;cds=3;protein=XP_036006869.1;pro_len=321;align=6-267;cover=81.62;pid=50.00;start_c=0;stop_c=1;pre_stop=0;frameshift=0;busco=-,-;	V-TCR	uncharacterized protein LOC114134416 [Xiphophorus couchianus]";qcov=97.11;scov=88.58;-;rep_cov=2.35;pfam=PF07654,PF07686
chr-19	21940795	23043836	22538243	22538836	-	ID=g21533;cds=2;%evi=100;start_c=1;stop_c=1;busco=-,-;	TRBV3-1	uncharacterized protein LOC113148455 [Anabas testudineus]";qcov=85.38;scov=46.39;-;rep_cov=0.00;pfam=PF07686
chr-19	21940795	23043836	22503883	22532681	-	ID=g21531;cds=5;protein=XP_023208509.1;pro_len=428;align=89-373;cover=66.59;pid=58.25;start_c=1;stop_c=1;pre_stop=0;frameshift=0;busco=-,-;	V-TCR	uncharacterized protein LOC114134416 [Xiphophorus couchianus]";qcov=87.20;scov=66.67;-;rep_cov=0.00;pfam=PF07654,PF07686
chr-19	21940795	23043836	22178732	22198680	+	ID=g21515;cds=24;protein=XP_005810714.2;pro_len=876;align=1-876;cover=100.00;pid=98.52;start_c=1;stop_c=1;pre_stop=0;frameshift=0;busco=ray,-;	VPS39	vam6/Vps39-like protein [Xiphophorus couchianus]";qcov=100.00;scov=100.00;-;rep_cov=0.00;pfam=PF00780,PF10366,PF10367
chr-19	21940795	23043836	23037233	23040930	+	ID=g21558;cds=6;protein=XP_005811320.2;pro_len=272;align=1-272;cover=100.00;pid=98.16;start_c=1;stop_c=1;pre_stop=0;frameshift=0;busco=ray,-;	VTI1B	vesicle transport through interaction with t-SNAREs homolog 1B [Xiphophorus couchianus]";qcov=100.00;scov=100.00;-;rep_cov=4.88;pfam=PF05008,PF12352
chr-19	21940795	23043836	22119679	22131792	+	ID=g21511;cds=19;protein=XP_005810730.1;pro_len=1627;align=39-1627;cover=97.66;pid=97.17;start_c=1;stop_c=1;pre_stop=0;frameshift=0;busco=ray,-;	Znf106	zinc finger protein 106 [Xiphophorus hellerii]";qcov=99.06;scov=97.66;-;rep_cov=0.64;pfam=PF00400
chr-19	21940795	23043836	22683432	22689812	-	ID=g21538;cds=7;protein=XP_005810709.1;pro_len=311;align=1-311;cover=100.00;pid=98.07;start_c=1;stop_c=1;pre_stop=0;frameshift=0;busco=-,vert;	slc39a9	zinc transporter ZIP9 [Xiphophorus couchianus]";qcov=100.00;scov=100.00;-;rep_cov=0.00;pfam=PF02535
chr-19	21940795	23043836	22750965	22761151	-	ID=g21540;cds=8;protein=XP_005811328.1;pro_len=456;align=1-456;cover=100.00;pid=98.68;start_c=1;stop_c=1;pre_stop=0;frameshift=0;busco=-,-;	Slc39a8	zinc transporter ZIP8 [Xiphophorus couchianus]";qcov=100.00;scov=100.00;-;rep_cov=0.00;pfam=PF02535
chr-19	21940795	23043836	22993568	23025386	+	ID=g21556;cds=42;protein=XP_014328889.2;pro_len=2609;align=1-2609;cover=100.00;pid=97.55;start_c=1;stop_c=1;pre_stop=0;frameshift=0;busco=ray,-;	ZFYVE26	zinc finger FYVE domain-containing protein 26 [Xiphophorus couchianus]";qcov=100.00;scov=100.00;-;rep_cov=2.34;pfam=PF01363
chr-19	23688455	24024430	23845789	23848008	+	ID=g21587;cds=5;protein=XP_005815727.1;pro_len=275;align=1-275;cover=100.00;pid=97.09;start_c=1;stop_c=1;pre_stop=0;frameshift=0;busco=-,-;	CFD	complement factor D-like [Xiphophorus hellerii]";qcov=100.00;scov=100.00;-;rep_cov=0.00;pfam=PF00089
chr-19	23688455	24024430	23775134	23777811	+	ID=g21584;cds=2;protein=XP_008397014.1;pro_len=400;align=1-400;cover=100.00;pid=96.75;start_c=1;stop_c=1;pre_stop=0;frameshift=0;busco=-,-;	foxi1c	forkhead box protein I3 [Xiphophorus couchianus]";qcov=100.00;scov=100.00;-;rep_cov=6.17;pfam=PF00250
chr-19	23688455	24024430	23775233	23956224	+	ID=g21585;cds=2;protein=NP_658982.1;pro_len=283;align=32-216;cover=65.37;pid=62.70;start_c=1;stop_c=1;pre_stop=0;frameshift=0;busco=-,-;	foxi1c	forkhead box protein I3 [Xiphophorus maculatus]";qcov=80.56;scov=43.28;-;rep_cov=17.97;pfam=PF00250
chr-19	23688455	24024430	23886967	23891801	-	ID=g21589;cds=6;protein=XP_005816131.1;pro_len=843;align=1-843;cover=100.00;pid=98.81;start_c=1;stop_c=1;pre_stop=0;frameshift=0;busco=-,-;	Ky	kyphoscoliosis peptidase [Xiphophorus maculatus]";qcov=100.00;scov=100.00;-;rep_cov=0.00;pfam=PF01841
chr-19	23688455	24024430	23756008	23759286	+	ID=g21583;cds=4;%evi=85.7;start_c=1;stop_c=1;busco=-,-;	PLAAT4	phospholipase A and acyltransferase 4-like [Xiphophorus hellerii]";qcov=100.00;scov=100.00;-;rep_cov=0.00;pfam=PF04970
chr-19	23688455	24024430	23903320	24038901	+	ID=g21590;cds=21;protein=XP_008397020.1;pro_len=863;align=1-863;cover=100.00;pid=97.33;start_c=1;stop_c=1;pre_stop=0;frameshift=0;busco=-,-;	Slc4a11	sodium bicarbonate transporter-like protein 11 isoform X1 [Xiphophorus couchianus]";qcov=100.00;scov=100.00;-;rep_cov=0.00;pfam=PF00955
chr-19	23688455	24024430	23851210	23876697	+	ID=g21588;cds=37;protein=XP_023208090.1;pro_len=1141;align=1-1141;cover=100.00;pid=97.28;start_c=1;stop_c=1;pre_stop=0;frameshift=0;busco=-,-;	C20orf194	uncharacterized protein C20orf194 homolog [Xiphophorus maculatus]";qcov=100.00;scov=100.00;-;rep_cov=0.00;pfam=-
chr-20	3604361	3650781	3432466	3625076	-	ID=g21871;cds=3;protein=XP_005816855.2;pro_len=162;align=10-162;cover=94.44;pid=81.05;start_c=1;stop_c=1;pre_stop=0;frameshift=0;busco=-,-;	ASIP	agouti-signaling protein-like isoform X1 [Xiphophorus maculatus]";qcov=98.09;scov=94.44;-;rep_cov=5.49;pfam=PF05039
chr-20	3604361	3650781	3614208	3629001	-	ID=g21880;cds=13;protein=XP_005810880.1;pro_len=384;align=1-384;cover=100.00;pid=97.40;start_c=1;stop_c=1;pre_stop=0;frameshift=0;busco=ray,vert;	ergic3	endoplasmic reticulum-Golgi intermediate compartment protein 3 isoform X2 [Xiphophorus couchianus]";qcov=100.00;scov=100.00;-;rep_cov=0.00;pfam=PF07970,PF13850
chr-20	3604361	3650781	3618006	3618653	+	ID=g21881;cds=2;protein=XP_005810879.1;pro_len=79;align=1-79;cover=100.00;pid=98.73;start_c=1;stop_c=1;pre_stop=0;frameshift=0;busco=-,-;	romo1	reactive oxygen species modulator 1 [Xiphophorus maculatus]";qcov=100.00;scov=100.00;-;rep_cov=0.00;pfam=PF10247
chr-20	3604361	3650781	3634143	3651602	-	ID=g21882;cds=18;protein=XP_014328703.1;pro_len=838;align=1-838;cover=100.00;pid=98.81;start_c=1;stop_c=1;pre_stop=0;frameshift=0;busco=-,-;	smpd4	sphingomyelin phosphodiesterase 4 isoform X1 [Xiphophorus maculatus]";qcov=100.00;scov=100.00;-;rep_cov=1.66;pfam=PF14724
chr-20	19049373	19129754	19090816	19095199	-	ID=g22523;cds=7;protein=XP_014324536.1;pro_len=302;align=1-302;cover=100.00;pid=99.01;start_c=1;stop_c=1;pre_stop=0;frameshift=0;busco=-,-;	cdk4	cyclin-dependent kinase 4 [Xiphophorus maculatus]";qcov=100.00;scov=100.00;-;rep_cov=0.00;pfam=PF00069
chr-20	19049373	19129754	19119324	19128341	+	ID=g22524;cds=4;protein=XP_023180494.1;pro_len=339;align=1-339;cover=100.00;pid=98.53;start_c=1;stop_c=1;pre_stop=0;frameshift=0;busco=-,-;	MARCHF9	E3 ubiquitin-protein ligase MARCH9-like [Xiphophorus maculatus]";qcov=100.00;scov=100.00;-;rep_cov=0.00;pfam=PF12906
chr-20	19049373	19129754	19048483	19055201	+	ID=g22521;cds=10;protein=XP_005799923.1;pro_len=413;align=1-413;cover=100.00;pid=98.79;start_c=1;stop_c=1;pre_stop=0;frameshift=0;busco=-,-;	pip4k2c	phosphatidylinositol 5-phosphate 4-kinase type-2 gamma-like [Xiphophorus hellerii]";qcov=100.00;scov=100.00;-;rep_cov=7.41;pfam=PF01504
chr-20	19049373	19129754	19062393	19086161	-	ID=g22522;cds=19;protein=XP_023180560.1;pro_len=1223;align=1-1223;cover=100.00;pid=98.61;start_c=1;stop_c=1;pre_stop=0;frameshift=0;busco=-,-;	AGAP2	PREDICTED: arf-GAP with GTPase, ANK repeat and PH domain-containing protein 1-like [Poecilia reticulata]";qcov=100.00;scov=100.00;-;rep_cov=2.07;pfam=PF00071,PF01412
chr-20	25440431	25516461	25492302	25507969	+	ID=g22780;cds=15;protein=XP_023209280.1;pro_len=525;align=1-525;cover=100.00;pid=98.10;start_c=1;stop_c=1;pre_stop=0;frameshift=0;busco=ray,vert;	EOGT	EGF domain-specific O-linked N-acetylglucosamine transferase [Xiphophorus couchianus]";qcov=100.00;scov=100.00;-;rep_cov=0.00;pfam=PF04577
chr-20	25440431	25516461	25471976	25477896	+	ID=g22778;cds=18;%evi=97.1;start_c=1;stop_c=1;busco=-,-;	uba3	NEDD8-activating enzyme E1 catalytic subunit isoform X1 [Xiphophorus maculatus]";qcov=96.65;scov=100.00;-;rep_cov=0.00;pfam=PF00899,PF08825
chr-20	25440431	25516461	25479487	25489869	+	ID=g22779;cds=17;protein=XP_005800713.1;pro_len=1147;align=1-1147;cover=100.00;pid=98.43;start_c=1;stop_c=1;pre_stop=0;frameshift=0;busco=-,vert;	TMF1	TATA element modulatory factor [Xiphophorus maculatus]";qcov=100.00;scov=100.00;-;rep_cov=0.00;pfam=PF12325,PF12329
chr-20	27096095	27323780	27105125	27107786	+	ID=g22800;cds=8;protein=XP_005808513.1;pro_len=340;align=1-340;cover=100.00;pid=97.35;start_c=1;stop_c=1;pre_stop=0;frameshift=0;busco=-,-;	Lyar	cell growth-regulating nucleolar protein [Xiphophorus hellerii]";qcov=100.00;scov=100.00;-;rep_cov=4.41;pfam=PF08790
chr-20	27096095	27323780	27138159	27139541	+	ID=g22803;cds=1;protein=XP_023180240.1;pro_len=460;align=1-460;cover=100.00;pid=98.91;start_c=1;stop_c=1;pre_stop=0;frameshift=0;busco=-,-;	drd5	D(1B) dopamine receptor [Xiphophorus couchianus]";qcov=100.00;scov=100.00;-;rep_cov=0.00;pfam=PF00001
chr-20	27096095	27323780	27126077	27134037	+	ID=g22802;cds=6;protein=XP_023181211.1;pro_len=582;align=1-582;cover=100.00;pid=97.59;start_c=1;stop_c=1;pre_stop=0;frameshift=0;busco=ray,vert;	otop1	proton channel OTOP1 [Xiphophorus couchianus]";qcov=100.00;scov=100.00;-;rep_cov=0.00;pfam=PF03189
chr-20	27096095	27323780	27221137	27337804	-	ID=g22804;cds=12;protein=XP_023180537.1;pro_len=525;align=1-525;cover=100.00;pid=97.90;start_c=1;stop_c=1;pre_stop=0;frameshift=0;busco=-,-;	Slc2a9	solute carrier family 2, facilitated glucose transporter member 9 isoform X1 [Xiphophorus hellerii]";qcov=100.00;scov=100.00;-;rep_cov=1.39;pfam=PF00083
chr-20	27096095	27323780	27109582	27120207	+	ID=g22801;cds=4;protein=XP_023209335.1;pro_len=164;align=1-164;cover=100.00;pid=97.56;start_c=1;stop_c=1;pre_stop=0;frameshift=0;busco=-,vert;	Tmem128	transmembrane protein 128 [Xiphophorus maculatus]";qcov=100.00;scov=100.00;-;rep_cov=0.00;pfam=-
chr-20	27096095	27323780	27306823	27308873	+	ID=g22805;cds=2;protein=XP_023196080.1;pro_len=361;align=1-361;cover=100.00;pid=95.57;start_c=1;stop_c=1;pre_stop=1;frameshift=0;busco=-,-;	Zkscan3	uncharacterized protein LOC114160380 [Xiphophorus couchianus]";qcov=100.00;scov=100.00;-;rep_cov=9.42;pfam=PF02023
chr-20	27096095	27323780	27098773	27103911	-	ID=g22799;cds=7;protein=XP_014327785.1;pro_len=793;align=1-793;cover=100.00;pid=97.73;start_c=1;stop_c=1;pre_stop=0;frameshift=0;busco=-,-;	Zbtb49	zinc finger and BTB domain-containing protein 49 isoform X1 [Xiphophorus maculatus]";qcov=100.00;scov=97.18;-;rep_cov=0.00;pfam=PF00096,PF00651,PF12874,PF13912
chr-20	27820770	28458346	28068515	28072836	+	ID=g22838;cds=7;%evi=100;start_c=1;stop_c=1;busco=-,-;	ARL8B	ADP-ribosylation factor-like protein 8B [Xiphophorus maculatus]";qcov=100.00;scov=100.00;-;rep_cov=0.00;pfam=PF00025
chr-20	27820770	28458346	28366995	28371970	-	ID=g22847;cds=3;protein=XP_005816719.2;pro_len=941;align=21-941;cover=97.87;pid=97.94;start_c=1;stop_c=1;pre_stop=0;frameshift=0;busco=ray,-;	ap5b1	AP-5 complex subunit beta-1 [Xiphophorus maculatus]";qcov=98.19;scov=97.87;-;rep_cov=0.00;pfam=-
chr-20	27820770	28458346	28041364	28043237	+	ID=g22835;cds=5;protein=XP_005814662.1;pro_len=400;align=1-400;cover=100.00;pid=98.75;start_c=1;stop_c=1;pre_stop=0;frameshift=0;busco=-,-;	BHLHE40	class E basic helix-loop-helix protein 40-like [Xiphophorus maculatus]";qcov=100.00;scov=100.00;-;rep_cov=0.00;pfam=PF00010,PF07527
chr-20	27820770	28458346	28374067	28388873	-	ID=g22848;cds=21;protein=XP_023180594.1;pro_len=902;align=1-902;cover=100.00;pid=97.67;start_c=1;stop_c=1;pre_stop=0;frameshift=0;busco=-,-;	aldh1l1	cytosolic 10-formyltetrahydrofolate dehydrogenase [Xiphophorus maculatus]";qcov=100.00;scov=100.00;-;rep_cov=0.00;pfam=PF00171,PF00551,PF02911
chr-20	27820770	28458346	28352944	28354728	-	ID=g22843;cds=2;protein=XP_023181380.1;pro_len=230;align=1-230;cover=100.00;pid=96.96;start_c=1;stop_c=1;pre_stop=0;frameshift=0;busco=ray,vert;	TP53RK	EKC/KEOPS complex subunit TP53RK [Xiphophorus couchianus]";qcov=100.00;scov=100.00;-;rep_cov=0.00;pfam=PF06293
chr-20	27820770	28458346	28352944	28354728	-	ID=g22844;cds=2;protein=NP_001018386.2;pro_len=231;align=10-231;cover=96.10;pid=67.12;start_c=1;stop_c=1;pre_stop=0;frameshift=0;busco=ray,vert;	TP53RK	EKC/KEOPS complex subunit TP53RK [Xiphophorus couchianus]";qcov=100.00;scov=100.00;-;rep_cov=0.00;pfam=PF06293
chr-20	27820770	28458346	28358749	28359885	+	ID=g22845;cds=1;protein=XP_023180302.1;pro_len=377;align=1-376;cover=99.73;pid=91.76;start_c=1;stop_c=1;pre_stop=0;frameshift=0;busco=-,-;	-	golgin IMH1-like [Xiphophorus couchianus]";qcov=30.95;scov=26.79;-;rep_cov=0.00;pfam=-
chr-20	27820770	28458346	27910675	27912902	+	ID=g22833;cds=2;protein=XP_023180387.1;pro_len=292;align=1-292;cover=100.00;pid=96.58;start_c=0;stop_c=1;pre_stop=0;frameshift=0;busco=-,-;	SETMAR	histone-lysine N-methyltransferase SETMAR, partial [Xiphophorus maculatus]";qcov=100.00;scov=100.00;-;rep_cov=0.00;pfam=PF00856,PF05033
chr-20	27820770	28458346	27925854	28036881	+	ID=g22834;cds=61;protein=XP_023209306.1;pro_len=2783;align=1-2783;cover=100.00;pid=98.92;start_c=1;stop_c=1;pre_stop=0;frameshift=0;busco=-,-;	Itpr1	inositol 1,4,5-trisphosphate receptor type 1 isoform X1 [Xiphophorus maculatus]";qcov=100.00;scov=100.00;-;rep_cov=0.93;pfam=PF00520,PF01365,PF02815,PF08454,PF08709
chr-20	27820770	28458346	28411278	28418986	-	ID=g22850;cds=2;protein=XP_005803778.1;pro_len=462;align=1-462;cover=100.00;pid=98.92;start_c=1;stop_c=1;pre_stop=0;frameshift=0;busco=-,-;	KLF15	Krueppel-like factor 15 [Xiphophorus couchianus]";qcov=100.00;scov=100.00;-;rep_cov=4.97;pfam=PF00096
chr-20	27820770	28458346	27893347	27895494	+	ID=g22832;cds=1;protein=XP_005808525.1;pro_len=715;align=1-715;cover=100.00;pid=99.58;start_c=1;stop_c=1;pre_stop=0;frameshift=0;busco=-,-;	Lrrn1	leucine-rich repeat neuronal protein 1-like [Xiphophorus hellerii]";qcov=100.00;scov=100.00;-;rep_cov=0.00;pfam=PF07679,PF13855
chr-20	27820770	28458346	28051313	28056865	+	ID=g22836;cds=11;%evi=100;start_c=1;stop_c=1;busco=-,-;	Naaa	N-acylethanolamine-hydrolyzing acid amidase-like [Xiphophorus maculatus]";qcov=99.72;scov=99.72;-;rep_cov=3.26;pfam=PF02275,PF15508
chr-20	27820770	28458346	28061269	28066791	+	ID=g22837;cds=10;protein=XP_014325976.1;pro_len=355;align=1-355;cover=100.00;pid=93.24;start_c=1;stop_c=1;pre_stop=0;frameshift=0;busco=-,-;	NAAA	N-acylethanolamine-hydrolyzing acid amidase-like isoform X2 [Xiphophorus hellerii]";qcov=100.00;scov=100.00;-;rep_cov=0.00;pfam=PF02275,PF15508
chr-20	27820770	28458346	28255656	28285653	-	ID=g22840;cds=36;protein=XP_014325977.2;pro_len=2193;align=1-2193;cover=100.00;pid=98.22;start_c=1;stop_c=1;pre_stop=0;frameshift=0;busco=-,-;	PLXNB1	plexin-B1-like isoform X1 [Xiphophorus hellerii]";qcov=100.00;scov=100.00;-;rep_cov=0.56;pfam=PF01403,PF01437,PF01833,PF08337
chr-20	27820770	28458346	28439672	28489505	-	ID=g22853;cds=20;protein=XP_023209160.1;pro_len=571;align=1-571;cover=100.00;pid=97.20;start_c=1;stop_c=1;pre_stop=0;frameshift=0;busco=-,-;	CPNE8	PREDICTED: copine-9 isoform X2 [Poecilia latipinna]";qcov=100.00;scov=100.00;-;rep_cov=0.00;pfam=PF00168,PF07002
chr-20	27820770	28458346	28159715	28234149	+	ID=g22839;cds=18;protein=XP_023180600.1;pro_len=814;align=1-814;cover=100.00;pid=98.77;start_c=1;stop_c=1;pre_stop=0;frameshift=0;busco=-,-;	Sema3f	semaphorin-3F-like isoform X2 [Xiphophorus maculatus]";qcov=95.20;scov=95.09;-;rep_cov=1.52;pfam=PF01403,PF13927
chr-20	27820770	28458346	28337663	28349713	+	ID=g22842;cds=10;protein=XP_023181379.1;pro_len=478;align=1-478;cover=100.00;pid=97.70;start_c=1;stop_c=1;pre_stop=0;frameshift=0;busco=-,-;	SERINC3	serine incorporator 1-like [Xiphophorus hellerii]";qcov=100.00;scov=100.00;-;rep_cov=0.00;pfam=PF03348
chr-20	27820770	28458346	28331352	28334927	+	ID=g22841;cds=4;%evi=100;start_c=1;stop_c=1;busco=-,-;	UBE2V1	ubiquitin-conjugating enzyme E2 variant 1-like [Xiphophorus maculatus]";qcov=100.00;scov=100.00;-;rep_cov=0.00;pfam=PF00179
chr-20	27820770	28458346	28360021	28364809	+	ID=g22846;cds=5;protein=XP_023185920.1;pro_len=198;align=1-198;cover=100.00;pid=98.99;start_c=1;stop_c=1;pre_stop=0;frameshift=0;busco=-,-;	zgc:112255	uncharacterized protein C1orf50 homolog [Xiphophorus maculatus]";qcov=100.00;scov=100.00;-;rep_cov=0.00;pfam=PF10504
chr-20	27820770	28458346	28380257	28383469	+	ID=g22849;cds=2;protein=XP_023180595.1;pro_len=324;align=1-324;cover=100.00;pid=99.38;start_c=1;stop_c=1;pre_stop=0;frameshift=0;busco=-,-;	-	zinc finger protein 26-like [Xiphophorus maculatus]";qcov=68.83;scov=68.83;-;rep_cov=0.00;pfam=-
chr-20	27820770	28458346	28417724	28432042	-	ID=g22851;cds=2;protein=NP_001122360.1;pro_len=580;align=111-273;cover=28.10;pid=42.33;start_c=1;stop_c=1;pre_stop=0;frameshift=0;busco=-,-;	KLF15	zinc finger protein ZXDC-like [Xiphophorus hellerii]";qcov=80.07;scov=18.98;-;rep_cov=0.00;pfam=-
chr-20	27820770	28458346	28425358	28433305	-	ID=g22852;cds=10;protein=XP_005803762.1;pro_len=1246;align=1-1246;cover=100.00;pid=97.83;start_c=1;stop_c=1;pre_stop=0;frameshift=0;busco=-,-;	ZXDC	zinc finger protein ZXDC-like [Xiphophorus couchianus]";qcov=100.00;scov=100.00;-;rep_cov=0.00;pfam=-
chr-20	28606747	28999192	28612204	28625271	+	ID=g22861;cds=11;protein=XP_005814355.1;pro_len=442;align=1-442;cover=100.00;pid=96.83;start_c=1;stop_c=1;pre_stop=0;frameshift=0;busco=-,-;	Camk1g	calcium/calmodulin-dependent protein kinase type 1D-like [Xiphophorus couchianus]";qcov=100.00;scov=92.28;-;rep_cov=0.00;pfam=PF00069
chr-20	28606747	28999192	28915698	28922404	+	ID=g22876;cds=7;protein=XP_014328596.2;pro_len=878;align=1-878;cover=100.00;pid=98.06;start_c=1;stop_c=1;pre_stop=0;frameshift=0;busco=-,-;	CASS4	cas scaffolding protein family member 4 isoform X1 [Xiphophorus maculatus]";qcov=100.00;scov=100.00;-;rep_cov=0.00;pfam=PF08824,PF12026,PF14604
chr-20	28606747	28999192	28917314	28922404	+	ID=g22877;cds=3;protein=sp|Q08EC4|CASS4_MOUSE;pro_len=804;align=4-804;cover=99.63;pid=33.96;start_c=0;stop_c=1;pre_stop=0;frameshift=0;busco=-,-;	CASS4	cas scaffolding protein family member 4 isoform X2 [Xiphophorus maculatus]";qcov=99.47;scov=94.60;-;rep_cov=0.00;pfam=PF08824,PF12026,PF14604
chr-20	28606747	28999192	28981719	28986711	-	ID=g22880;cds=5;protein=XP_017159121.1;pro_len=207;align=1-207;cover=100.00;pid=92.75;start_c=1;stop_c=1;pre_stop=0;frameshift=0;busco=-,-;	kmt5aa	cell wall protein DAN4-like [Xiphophorus maculatus]";qcov=84.98;scov=26.42;-;rep_cov=0.00;pfam=PF00856
chr-20	28606747	28999192	28896926	28906918	+	ID=g22875;cds=5;protein=XP_005810587.1;pro_len=431;align=1-431;cover=100.00;pid=99.07;start_c=1;stop_c=1;pre_stop=0;frameshift=0;busco=-,vert;	CSTF1	cleavage stimulation factor subunit 1 [Xiphophorus maculatus]";qcov=100.00;scov=100.00;-;rep_cov=0.00;pfam=PF00400,PF16699
chr-20	28606747	28999192	28866731	28871761	-	ID=g22872;cds=4;protein=XP_014328593.1;pro_len=176;align=1-176;cover=100.00;pid=97.16;start_c=1;stop_c=1;pre_stop=0;frameshift=0;busco=-,-;	EDN3	endothelin-3-like [Xiphophorus maculatus]";qcov=100.00;scov=100.00;-;rep_cov=0.00;pfam=PF00322
chr-20	28606747	28999192	28828768	28831987	+	ID=g22867;cds=4;protein=XP_023180674.1;pro_len=426;align=1-426;cover=100.00;pid=99.53;start_c=1;stop_c=1;pre_stop=0;frameshift=0;busco=-,-;	fezf2	fez family zinc finger protein 2 [Xiphophorus hellerii]";qcov=63.85;scov=63.85;-;rep_cov=0.00;pfam=PF00096,PF13912
chr-20	28606747	28999192	28655110	28655484	+	ID=g22863;cds=1;protein=XP_005814354.1;pro_len=126;align=1-126;cover=100.00;pid=96.03;start_c=1;stop_c=1;pre_stop=0;frameshift=0;busco=-,-;	G0s2	G0/G1 switch protein 2 [Xiphophorus couchianus]";qcov=100.00;scov=100.00;-;rep_cov=5.33;pfam=PF15103
chr-20	28606747	28999192	28627967	28646826	-	ID=g22862;cds=22;protein=XP_014330136.1;pro_len=1175;align=1-1175;cover=100.00;pid=96.94;start_c=1;stop_c=1;pre_stop=0;frameshift=0;busco=-,-;	Lamb3	laminin subunit beta-3 isoform X1 [Xiphophorus hellerii]";qcov=100.00;scov=100.00;-;rep_cov=0.71;pfam=PF00053,PF00055
chr-20	28606747	28999192	28661654	28674685	-	ID=g22864;cds=5;protein=XP_008408565.1;pro_len=378;align=1-378;cover=100.00;pid=93.12;start_c=1;stop_c=1;pre_stop=0;frameshift=0;busco=-,-;	LDLRAD2	low-density lipoprotein receptor class A domain-containing protein 2 [Xiphophorus hellerii]";qcov=100.00;scov=99.74;-;rep_cov=0.00;pfam=PF00057
chr-20	28606747	28999192	28926807	28959441	+	ID=g22878;cds=22;%evi=100;start_c=1;stop_c=1;busco=-,-;	phf2	lysine-specific demethylase PHF2 isoform X1 [Xiphophorus maculatus]";qcov=100.00;scov=100.00;-;rep_cov=3.08;pfam=PF00628,PF02373
chr-20	28606747	28999192	28678832	28697607	-	ID=g22865;cds=11;protein=XP_005803755.1;pro_len=493;align=1-493;cover=100.00;pid=99.39;start_c=1;stop_c=1;pre_stop=0;frameshift=0;busco=-,-;	Nampt	nicotinamide phosphoribosyltransferase-like isoform X1 [Xiphophorus maculatus]";qcov=100.00;scov=100.00;-;rep_cov=0.00;pfam=PF04095
chr-20	28606747	28999192	28851887	28853236	+	ID=g22871;cds=5;protein=XP_005810586.1;pro_len=132;align=1-132;cover=100.00;pid=96.21;start_c=1;stop_c=1;pre_stop=0;frameshift=0;busco=ray,-;	PDRG1	p53 and DNA damage-regulated protein 1 [Xiphophorus maculatus]";qcov=100.00;scov=100.00;-;rep_cov=0.00;pfam=PF01920
chr-20	28606747	28999192	28848424	28849644	+	ID=g22869;cds=2;protein=XP_023185928.1;pro_len=348;align=1-347;cover=99.71;pid=89.05;start_c=1;stop_c=1;pre_stop=0;frameshift=0;busco=-,-;	-	polyamine-modulated factor 1-binding protein 1-like [Xiphophorus hellerii]";qcov=100.00;scov=100.00;-;rep_cov=0.00;pfam=-
chr-20	28606747	28999192	28848424	28849644	+	ID=g22870;cds=2;protein=XP_023185931.1;pro_len=348;align=1-347;cover=99.71;pid=89.34;start_c=1;stop_c=1;pre_stop=0;frameshift=0;busco=-,-;	-	polyamine-modulated factor 1-binding protein 1-like [Xiphophorus hellerii]";qcov=100.00;scov=100.00;-;rep_cov=0.00;pfam=-
chr-20	28606747	28999192	28976987	28981309	-	ID=g22879;cds=8;protein=XP_017161964.1;pro_len=923;align=11-923;cover=98.92;pid=94.30;start_c=1;stop_c=1;pre_stop=0;frameshift=0;busco=-,-;	-	PREDICTED: uncharacterized protein LOC103470821 isoform X3 [Poecilia reticulata]";qcov=99.56;scov=98.92;-;rep_cov=0.00;pfam=-
chr-20	28606747	28999192	28701796	28800579	+	ID=g22866;cds=28;protein=XP_023180671.1;pro_len=1282;align=1-1282;cover=100.00;pid=98.75;start_c=1;stop_c=1;pre_stop=0;frameshift=0;busco=-,-;	Cadps	PREDICTED: calcium-dependent secretion activator 1 isoform X2 [Poecilia latipinna]";qcov=100.00;scov=100.00;-;rep_cov=1.22;pfam=PF00169,PF06292
chr-20	28606747	28999192	28846590	28846993	+	ID=g22868;cds=2;%evi=100;start_c=1;stop_c=1;busco=-,-;	WARS1	tryptophan--tRNA ligase, cytoplasmic isoform X1 [Xiphophorus maculatus]";qcov=72.00;scov=14.99;-;rep_cov=0.00;pfam=-
chr-20	28606747	28999192	28886385	28890656	-	ID=g22874;cds=2;protein=XP_012728837.2;pro_len=1784;align=1-847;cover=47.48;pid=78.51;start_c=1;stop_c=1;pre_stop=0;frameshift=0;busco=-,-;	ZNF831	uncharacterized protein LOC114135420 [Xiphophorus couchianus]";qcov=99.36;scov=79.69;-;rep_cov=0.17;pfam=-
chr-20	28606747	28999192	28879724	28890656	-	ID=g22873;cds=3;protein=XP_023180978.1;pro_len=1777;align=1-1777;cover=100.00;pid=97.07;start_c=1;stop_c=1;pre_stop=0;frameshift=0;busco=-,-;	ZNF831	uncharacterized protein LOC114135420 [Xiphophorus couchianus]";qcov=100.00;scov=100.00;-;rep_cov=0.66;pfam=-
chr-20	29410231	29519979	29458231	29506686	+	ID=g22901;cds=31;protein=XP_023181115.1;pro_len=1385;align=1-1385;cover=100.00;pid=96.61;start_c=1;stop_c=1;pre_stop=0;frameshift=0;busco=-,-;	NFASC	neurofascin isoform X6 [Xiphophorus maculatus]";qcov=100.00;scov=100.00;-;rep_cov=2.93;pfam=PF00041,PF00047,PF07679,PF13882,PF13927
chr-21-X	7051792	7526207	7066913	7070915	+	ID=g23121;cds=6;protein=XP_005811533.1;pro_len=490;align=1-490;cover=100.00;pid=97.76;start_c=1;stop_c=1;pre_stop=0;frameshift=0;busco=ray,vert;	dph2	2-(3-amino-3-carboxypropyl)histidine synthase subunit 2 [Xiphophorus maculatus]";qcov=100.00;scov=100.00;-;rep_cov=0.00;pfam=PF01866
chr-21-X	7051792	7526207	7383791	7481965	-	ID=g23131;cds=67;protein=XP_008436567.1;pro_len=1807;align=1-1807;cover=100.00;pid=97.45;start_c=1;stop_c=1;pre_stop=0;frameshift=0;busco=-,-;	Col11a1	collagen alpha-1(XI) chain isoform X1 [Xiphophorus maculatus]";qcov=100.00;scov=100.00;-;rep_cov=0.00;pfam=PF01391,PF01410
chr-21-X	7051792	7526207	7092762	7134084	-	ID=g23124;cds=86;%evi=100;start_c=1;stop_c=1;busco=-,-;	PRKDC	DNA-dependent protein kinase catalytic subunit [Xiphophorus hellerii]";qcov=100.00;scov=100.00;-;rep_cov=0.00;pfam=PF00454,PF02259,PF02260,PF08163
chr-21-X	7051792	7526207	7080002	7086044	+	ID=g23123;cds=6;protein=XP_023181583.1;pro_len=869;align=1-869;cover=100.00;pid=98.27;start_c=1;stop_c=1;pre_stop=0;frameshift=0;busco=ray,vert;	garem1	GRB2-associated and regulator of MAPK protein 1 isoform X1 [Xiphophorus maculatus]";qcov=100.00;scov=100.00;-;rep_cov=1.23;pfam=PF12736
chr-21-X	7051792	7526207	7047599	7052769	+	ID=g23118;cds=18;%evi=100;start_c=1;stop_c=1;busco=-,-;	KIF20A	kinesin-like protein KIF20A isoform X1 [Xiphophorus couchianus]";qcov=100.00;scov=100.00;-;rep_cov=0.00;pfam=PF00225
chr-21-X	7051792	7526207	7061094	7065426	+	ID=g23120;cds=9;protein=XP_005811534.1;pro_len=312;align=1-312;cover=100.00;pid=94.23;start_c=1;stop_c=1;pre_stop=0;frameshift=0;busco=-,-;	MCUR1	mitochondrial calcium uniporter regulator 1-like isoform X1 [Xiphophorus couchianus]";qcov=99.68;scov=98.09;-;rep_cov=0.00;pfam=PF07798
chr-21-X	7051792	7526207	7071153	7078269	-	ID=g23122;cds=15;%evi=100;start_c=1;stop_c=1;busco=ray,-;	Ncf2	neutrophil cytosol factor 2 [Xiphophorus couchianus]";qcov=100.00;scov=100.00;-;rep_cov=0.00;pfam=PF00018,PF14604
chr-21-X	7051792	7526207	7293524	7328697	-	ID=g23128;cds=6;protein=XP_005811531.2;pro_len=457;align=1-457;cover=100.00;pid=99.56;start_c=1;stop_c=1;pre_stop=0;frameshift=0;busco=-,-;	OLFM3	noelin-3 [Xiphophorus hellerii]";qcov=100.00;scov=100.00;-;rep_cov=0.00;pfam=PF02191,PF12308
chr-21-X	7051792	7526207	7054465	7058442	+	ID=g23119;cds=3;protein=XP_014328972.1;pro_len=261;align=1-261;cover=100.00;pid=96.93;start_c=1;stop_c=1;pre_stop=0;frameshift=0;busco=ray,-;	rgs9bp-b	regulator of G-protein signaling 9-binding protein B-like [Xiphophorus couchianus]";qcov=100.00;scov=100.00;-;rep_cov=0.00;pfam=-
chr-21-X	7051792	7526207	7173531	7217510	+	ID=g23126;cds=49;protein=XP_023181594.1;pro_len=2333;align=1-2333;cover=100.00;pid=97.94;start_c=1;stop_c=1;pre_stop=0;frameshift=0;busco=-,-;	ABCA4	retinal-specific ATP-binding cassette transporter-like isoform X3 [Xiphophorus maculatus]";qcov=100.00;scov=100.00;-;rep_cov=0.00;pfam=PF00005,PF12698
chr-21-X	7051792	7526207	7137252	7170855	+	ID=g23125;cds=22;protein=XP_014328969.1;pro_len=1356;align=1-1356;cover=100.00;pid=97.94;start_c=1;stop_c=1;pre_stop=0;frameshift=0;busco=-,-;	arhgap29	rho GTPase-activating protein 29 isoform X1 [Xiphophorus couchianus]";qcov=100.00;scov=100.00;-;rep_cov=1.60;pfam=PF00130,PF00620
chr-21-X	7051792	7526207	7500786	7514738	+	ID=g23132;cds=14;protein=XP_005803725.2;pro_len=509;align=1-509;cover=100.00;pid=97.45;start_c=1;stop_c=1;pre_stop=0;frameshift=0;busco=ray,-;	rnpc3	RNA-binding protein 40 isoform X1 [Xiphophorus maculatus]";qcov=100.00;scov=100.00;-;rep_cov=2.48;pfam=PF00076
chr-21-X	7051792	7526207	7358798	7359406	-	ID=g23130;cds=2;%evi=100;start_c=1;stop_c=1;busco=-,-;	-	uncharacterized protein LOC113063461 [Carassius auratus]";qcov=93.79;scov=41.73;-;rep_cov=0.00;pfam=-
chr-21-X	7051792	7526207	7219564	7230385	-	ID=g23127;cds=12;protein=XP_023181597.1;pro_len=339;align=1-339;cover=100.00;pid=96.76;start_c=1;stop_c=1;pre_stop=0;frameshift=1;busco=-,-;	TECR	very-long-chain enoyl-CoA reductase-like isoform X1 [Xiphophorus maculatus]";qcov=100.00;scov=100.00;-;rep_cov=0.00;pfam=PF02544
chr-21-X	7051792	7526207	7356295	7357794	-	ID=g23129;cds=1;protein=XP_021325593.1;pro_len=393;align=1-392;cover=99.75;pid=83.67;start_c=1;stop_c=1;pre_stop=0;frameshift=0;busco=-,-;	ZMYM1	zinc finger MYM-type protein 1-like [Perca flavescens]";qcov=99.80;scov=58.97;-;rep_cov=0.00;pfam=PF14291
chr-22	23482136	23600592	23481455	23495355	-	ID=g24592;cds=9;protein=XP_008427092.1;pro_len=394;align=1-394;cover=100.00;pid=99.49;start_c=1;stop_c=1;pre_stop=0;frameshift=0;busco=-,-;	actr2b	actin-related protein 2 [Xiphophorus maculatus]";qcov=100.00;scov=100.00;-;rep_cov=0.00;pfam=PF00022
chr-22	23482136	23600592	23496836	23503582	-	ID=g24593;cds=9;protein=XP_023182760.1;pro_len=670;align=1-670;cover=100.00;pid=96.42;start_c=1;stop_c=1;pre_stop=0;frameshift=0;busco=-,-;	AFTPH	aftiphilin isoform X1 [Xiphophorus couchianus]";qcov=100.00;scov=100.00;-;rep_cov=0.00;pfam=PF15045
chr-22	23482136	23600592	23548187	23562739	-	ID=g24599;cds=6;protein=XP_005811423.1;pro_len=426;align=1-426;cover=100.00;pid=99.77;start_c=1;stop_c=1;pre_stop=0;frameshift=0;busco=-,-;	Peli1	E3 ubiquitin-protein ligase pellino homolog 1 [Xiphophorus maculatus]";qcov=100.00;scov=100.00;-;rep_cov=0.00;pfam=PF04710
chr-22	23482136	23600592	23521292	23526200	-	ID=g24598;cds=5;protein=XP_005811426.1;pro_len=179;align=1-179;cover=100.00;pid=97.77;start_c=1;stop_c=1;pre_stop=0;frameshift=0;busco=ray,-;	lgalsl-b	galectin-related protein [Xiphophorus couchianus]";qcov=100.00;scov=100.00;-;rep_cov=0.00;pfam=PF00337
chr-22	23482136	23600592	23507822	23509009	-	ID=g24594;cds=2;protein=XP_005811425.1;pro_len=323;align=1-323;cover=100.00;pid=99.07;start_c=1;stop_c=1;pre_stop=0;frameshift=0;busco=-,-;	-	zinc finger protein 2-like isoform X2 [Xiphophorus couchianus]";qcov=100.00;scov=100.00;-;rep_cov=0.00;pfam=PF00096,PF13912
chr-22	23482136	23600592	23507822	23511180	-	ID=g24595;cds=2;protein=XP_035982728.1;pro_len=373;align=205-373;cover=45.31;pid=48.52;start_c=0;stop_c=1;pre_stop=0;frameshift=0;busco=-,-;	-	zinc finger protein 2-like isoform X1 [Xiphophorus couchianus]";qcov=67.45;scov=44.27;-;rep_cov=0.00;pfam=PF00096,PF13912
chr-22	23482136	23600592	23510914	23513363	-	ID=g24596;cds=2;%evi=66.7;start_c=1;stop_c=1;busco=-,-;	-	zinc finger protein 664-like isoform X3 [Xiphophorus couchianus]";qcov=77.29;scov=58.61;-;rep_cov=0.00;pfam=PF00096
chr-22	23482136	23600592	23510914	23513363	-	ID=g24597;cds=2;protein=XP_015800490.1;pro_len=286;align=1-281;cover=98.25;pid=74.02;start_c=1;stop_c=1;pre_stop=0;frameshift=0;busco=-,-;	-	zinc finger protein 664-like isoform X3 [Xiphophorus couchianus]";qcov=76.74;scov=58.61;-;rep_cov=0.00;pfam=PF00096
chr-22	24084207	24239137	24149408	24200221	-	ID=g24612;cds=24;protein=XP_023182805.1;pro_len=1302;align=1-1302;cover=100.00;pid=95.78;start_c=1;stop_c=1;pre_stop=0;frameshift=0;busco=-,-;	CNTNAP4	contactin-associated protein-like 4 [Xiphophorus couchianus]";qcov=100.00;scov=100.00;-;rep_cov=0.00;pfam=PF00054,PF00754,PF02210
chr-22	24084207	24239137	24236110	24238690	+	ID=g24615;cds=5;protein=XP_005806620.1;pro_len=159;align=1-159;cover=100.00;pid=91.19;start_c=1;stop_c=1;pre_stop=0;frameshift=1;busco=-,vert;	CIAO2B	cytosolic iron-sulfur assembly component 2B [Xiphophorus couchianus]";qcov=100.00;scov=100.00;-;rep_cov=0.00;pfam=PF01883
chr-22	24084207	24239137	24080091	24084488	+	ID=g24610;cds=4;protein=XP_023183005.1;pro_len=429;align=1-429;cover=100.00;pid=98.60;start_c=1;stop_c=1;pre_stop=0;frameshift=0;busco=-,-;	fam161a	protein FAM161A-like [Xiphophorus couchianus]";qcov=100.00;scov=100.00;-;rep_cov=0.00;pfam=PF10595
chr-22	24084207	24239137	24138875	24141965	+	ID=g24611;cds=7;%evi=100;start_c=1;stop_c=1;busco=-,-;	-	uncharacterized protein LOC117523984 [Thalassophryne amazonica]";qcov=55.88;scov=48.11;-;rep_cov=0.00;pfam=-
chr-22	24084207	24239137	24226558	24232337	-	ID=g24613;cds=2;protein=XP_004073709.1;pro_len=223;align=1-124;cover=55.61;pid=64.52;start_c=1;stop_c=1;pre_stop=0;frameshift=0;busco=-,-;	-	uncharacterized protein LOC111606869 isoform X1 [Xiphophorus maculatus]";qcov=89.29;scov=55.86;-;rep_cov=0.00;pfam=PF04103
chr-22	24084207	24239137	24226558	24232337	-	ID=g24614;cds=3;protein=XP_023184012.1;pro_len=222;align=1-124;cover=55.86;pid=94.35;start_c=1;stop_c=1;pre_stop=0;frameshift=0;busco=-,-;	-	uncharacterized protein LOC111606869 isoform X1 [Xiphophorus maculatus]";qcov=89.21;scov=55.86;-;rep_cov=0.00;pfam=PF04103
chr-22	24547912	24662817	24629802	24632515	-	ID=g24634;cds=5;%evi=100;start_c=1;stop_c=1;busco=-,-;	borcs7	BLOC-1-related complex subunit 7 [Xiphophorus maculatus]";qcov=100.00;scov=100.00;-;rep_cov=0.00;pfam=PF16088
chr-22	24547912	24662817	24653675	24690572	-	ID=g24636;cds=15;protein=XP_023183442.1;pro_len=451;align=1-451;cover=100.00;pid=88.25;start_c=1;stop_c=1;pre_stop=0;frameshift=0;busco=-,-;	-	collagen alpha-1(XIII) chain-like isoform X7 [Xiphophorus hellerii]";qcov=49.20;scov=50.11;-;rep_cov=0.00;pfam=PF01391
chr-22	24547912	24662817	24608357	24622642	+	ID=g24633;cds=18;protein=XP_005806626.1;pro_len=573;align=1-572;cover=99.83;pid=96.50;start_c=1;stop_c=1;pre_stop=1;frameshift=0;busco=-,-;	NT5C2	cytosolic purine 5'-nucleotidase isoform X1 [Xiphophorus hellerii]";qcov=97.21;scov=97.55;-;rep_cov=1.74;pfam=PF05761
chr-22	24547912	24662817	24558662	24595833	+	ID=g24631;cds=9;protein=XP_023182681.1;pro_len=389;align=1-389;cover=100.00;pid=98.20;start_c=1;stop_c=1;pre_stop=0;frameshift=0;busco=-,vert;	FBXW4	F-box/WD repeat-containing protein 4 isoform X1 [Xiphophorus couchianus]";qcov=100.00;scov=92.40;-;rep_cov=0.00;pfam=PF00400,PF12937
chr-22	24547912	24662817	24634463	24641214	+	ID=g24635;cds=8;protein=XP_005806647.1;pro_len=514;align=1-514;cover=100.00;pid=98.44;start_c=1;stop_c=1;pre_stop=0;frameshift=0;busco=-,-;	cyp17a1	steroid 17-alpha-hydroxylase/17,20 lyase [Xiphophorus hellerii]";qcov=100.00;scov=100.00;-;rep_cov=0.00;pfam=PF00067
chr-22	24547912	24662817	24599920	24604040	+	ID=g24632;cds=4;protein=XP_023182947.1;pro_len=262;align=1-262;cover=100.00;pid=97.33;start_c=1;stop_c=1;pre_stop=0;frameshift=0;busco=-,-;	Wbp1l	WW domain binding protein 1-like [Xiphophorus maculatus]";qcov=100.00;scov=100.00;-;rep_cov=0.00;pfam=PF11669
chr-23	14951432	15157969	15036052	15059672	+	ID=g25235;cds=3;protein=XP_023814930.1;pro_len=1738;align=15-1587;cover=90.51;pid=66.18;start_c=1;stop_c=1;pre_stop=0;frameshift=0;busco=-,-;	PCDHA8	cadherin-related tumor suppressor-like [Perca flavescens]";qcov=98.99;scov=49.77;-;rep_cov=6.97;pfam=PF00028,PF08266,PF16492
chr-23	14951432	15157969	14980699	14989787	+	ID=g25214;cds=2;protein=XP_015797718.1;pro_len=1615;align=10-1598;cover=98.39;pid=79.36;start_c=1;stop_c=1;pre_stop=0;frameshift=0;busco=-,-;	PCDHA8	PREDICTED: uncharacterized protein LOC107374054 [Nothobranchius furzeri]";qcov=99.69;scov=98.39;-;rep_cov=14.67;pfam=PF00028,PF08266,PF16492
chr-23	14951432	15157969	14984173	14989787	+	ID=g25215;cds=2;protein=XP_023184838.1;pro_len=1286;align=1-1239;cover=96.35;pid=62.79;start_c=1;stop_c=1;pre_stop=0;frameshift=0;busco=-,-;	PCDHA8	PREDICTED: uncharacterized protein LOC107374054 [Nothobranchius furzeri]";qcov=99.59;scov=98.39;-;rep_cov=29.71;pfam=PF00028,PF08266,PF16492
chr-23	14951432	15157969	14994785	15007517	+	ID=g25221;cds=4;protein=XP_008419096.2;pro_len=1012;align=1-1006;cover=99.41;pid=95.63;start_c=1;stop_c=1;pre_stop=0;frameshift=0;busco=-,-;	PCDHA3	PREDICTED: protocadherin alpha-3-like [Poecilia reticulata]";qcov=97.29;scov=99.41;-;rep_cov=24.86;pfam=PF00028,PF08266,PF16492
chr-23	14951432	15157969	15005064	15007517	+	ID=g25223;cds=1;protein=XP_008419098.2;pro_len=529;align=1-529;cover=100.00;pid=95.65;start_c=1;stop_c=1;pre_stop=0;frameshift=0;busco=-,-;	PCDHA3	PREDICTED: protocadherin alpha-3-like [Poecilia mexicana]";qcov=99.02;scov=99.88;-;rep_cov=16.83;pfam=PF00028,PF08266,PF16492
chr-23	14951432	15157969	14956477	14993300	+	ID=g25210;cds=4;protein=XP_017162522.1;pro_len=429;align=1-429;cover=100.00;pid=93.94;start_c=1;stop_c=1;pre_stop=0;frameshift=0;busco=-,-;	PCDHGC3	PREDICTED: protocadherin gamma-C3-like [Poecilia reticulata]";qcov=100.00;scov=100.00;-;rep_cov=17.05;pfam=PF00028,PF08266
chr-23	14951432	15157969	14987397	14993404	+	ID=g25216;cds=4;protein=XP_008419096.2;pro_len=1012;align=2-1004;cover=99.11;pid=71.88;start_c=0;stop_c=1;pre_stop=0;frameshift=0;busco=-,-;	PCDHA8	PREDICTED: protocadherin alpha-3-like [Poecilia reticulata]";qcov=99.80;scov=99.11;-;rep_cov=24.96;pfam=PF00028,PF08266,PF16492
chr-23	14951432	15157969	15049943	15063243	+	ID=g25243;cds=2;protein=NP_001009592.2;pro_len=944;align=14-797;cover=83.05;pid=65.31;start_c=1;stop_c=1;pre_stop=0;frameshift=0;busco=-,-;	PCDHA3	PREDICTED: protocadherin alpha-3-like [Poecilia mexicana]";qcov=98.67;scov=92.69;-;rep_cov=28.65;pfam=PF00028,PF08266,PF16492
chr-23	14951432	15157969	15137920	15144159	+	ID=g25250;cds=2;protein=XP_035983270.1;pro_len=814;align=21-809;cover=96.93;pid=78.58;start_c=1;stop_c=1;pre_stop=0;frameshift=0;busco=-,-;	Pcdhga4	PREDICTED: protocadherin gamma-A12-like [Poecilia latipinna]";qcov=99.50;scov=99.13;-;rep_cov=25.89;pfam=PF00028,PF08266,PF16492 6240
chr-23	14951432	15157969	15141763	15158995	+	ID=g25251;cds=2;protein=XP_035983174.1;pro_len=808;align=11-799;cover=97.65;pid=80.10;start_c=1;stop_c=1;pre_stop=0;frameshift=0;busco=-,-;	Pcdhga4	PREDICTED: LOW QUALITY PROTEIN: uncharacterized protein LOC106930592 [Poecilia mexicana]";qcov=98.76;scov=16.06;-;rep_cov=25.77;pfam=PF00028,PF08266,PF16492
chr-23	14951432	15157969	15141763	15179486	+	ID=g25252;cds=2;protein=XP_035983178.1;pro_len=802;align=1-801;cover=99.88;pid=89.01;start_c=1;stop_c=1;pre_stop=0;frameshift=0;busco=-,-;	Pcdhga4	PREDICTED: LOW QUALITY PROTEIN: uncharacterized protein LOC106930592 [Poecilia mexicana]";qcov=98.13;scov=15.92;-;rep_cov=26.23;pfam=PF00028,PF08266,PF16492
chr-23	14951432	15157969	14962620	14965886	+	ID=g25211;cds=2;protein=XP_023184837.1;pro_len=793;align=1-793;cover=100.00;pid=98.87;start_c=1;stop_c=1;pre_stop=0;frameshift=0;busco=-,-;	PCDHA10	protocadherin alpha-7-like [Xiphophorus couchianus]";qcov=100.00;scov=100.00;-;rep_cov=14.23;pfam=PF00028,PF08266,PF16492
chr-23	14951432	15157969	14977318	14979720	+	ID=g25213;cds=1;protein=XP_012715759.3;pro_len=833;align=1-800;cover=96.04;pid=85.88;start_c=1;stop_c=1;pre_stop=0;frameshift=0;busco=-,-;	PCDHA3	protocadherin alpha-3-like [Xiphophorus couchianus]";qcov=100.00;scov=100.00;-;rep_cov=17.81;pfam=PF00028,PF08266,PF16492
chr-23	14951432	15157969	15001885	15007517	+	ID=g25222;cds=2;protein=XP_015797486.1;pro_len=791;align=1-788;cover=99.62;pid=81.09;start_c=1;stop_c=1;pre_stop=0;frameshift=0;busco=-,-;	PCDHA3	protocadherin alpha-3-like [Xiphophorus couchianus]";qcov=96.70;scov=99.50;-;rep_cov=15.77;pfam=PF00028,PF08266,PF16492
chr-23	14951432	15157969	15029554	15035069	+	ID=g25225;cds=5;protein=XP_023184835.1;pro_len=657;align=1-654;cover=99.54;pid=87.92;start_c=1;stop_c=1;pre_stop=0;frameshift=0;busco=-,-;	PCDHA2	protocadherin alpha-8-like [Xiphophorus maculatus]";qcov=96.03;scov=99.54;-;rep_cov=21.93;pfam=PF00028,PF08266,PF16492
chr-23	14951432	15157969	15030238	15031770	+	ID=g25226;cds=2;protein=XP_023184835.1;pro_len=657;align=352-654;cover=46.12;pid=92.08;start_c=1;stop_c=1;pre_stop=0;frameshift=0;busco=-,-;	PCDHGB2	protocadherin alpha-8-like [Xiphophorus maculatus]";qcov=100.00;scov=63.91;-;rep_cov=20.43;pfam=PF00028,PF16492
chr-23	14951432	15157969	15046492	15056520	+	ID=g25241;cds=2;protein=XP_023184244.1;pro_len=796;align=1-796;cover=100.00;pid=82.41;start_c=1;stop_c=1;pre_stop=0;frameshift=0;busco=-,-;	PCDHA10	protocadherin beta-17-like [Xiphophorus maculatus]";qcov=96.71;scov=62.05;-;rep_cov=18.35;pfam=PF00028,PF08266,PF16492
chr-23	14951432	15157969	15077443	15079899	+	ID=g25248;cds=1;protein=XP_008419107.1;pro_len=459;align=1-459;cover=100.00;pid=91.50;start_c=1;stop_c=1;pre_stop=0;frameshift=0;busco=-,-;	PCDHA3	protocadherin alpha-3-like [Xiphophorus couchianus]";qcov=100.00;scov=100.00;-;rep_cov=16.85;pfam=PF00028,PF08266,PF16492
chr-23	14951432	15157969	15087057	15089435	+	ID=g25249;cds=1;protein=XP_023814935.1;pro_len=941;align=1-790;cover=83.95;pid=79.75;start_c=1;stop_c=1;pre_stop=0;frameshift=0;busco=-,-;	PCDHA3	protocadherin alpha-3-like isoform X8 [Xiphophorus maculatus]";qcov=99.75;scov=83.69;-;rep_cov=0.00;pfam=PF00028,PF08266,PF16492
chr-23	14951432	15157969	14945239	14983086	+	ID=g25208;cds=4;protein=XP_015797718.1;pro_len=1615;align=14-1604;cover=98.51;pid=67.76;start_c=1;stop_c=1;pre_stop=0;frameshift=0;busco=-,-;	PCDHA3	protocadherin Fat 4-like [Notolabrus celidotus]";qcov=98.37;scov=45.72;-;rep_cov=22.96;pfam=PF00028,PF08266,PF16492
chr-23	14951432	15157969	14949620	15035069	+	ID=g25209;cds=2;protein=XP_017162520.1;pro_len=799;align=6-798;cover=99.25;pid=80.08;start_c=1;stop_c=1;pre_stop=0;frameshift=0;busco=-,-;	PCDHA8	protocadherin alpha-8-like [Fundulus heteroclitus]";qcov=98.18;scov=99.26;-;rep_cov=10.73;pfam=PF00028,PF08266,PF16492
chr-23	14951432	15157969	14987406	15011285	+	ID=g25217;cds=2;protein=XP_017214529.1;pro_len=796;align=1-786;cover=98.74;pid=72.90;start_c=0;stop_c=1;pre_stop=0;frameshift=0;busco=-,-;	PCDHA3	protocadherin alpha-7-like isoform X26 [Xiphophorus couchianus]";qcov=97.86;scov=83.44;-;rep_cov=14.19;pfam=PF00028,PF08266,PF16492
chr-23	14951432	15157969	14987409	14997169	+	ID=g25218;cds=2;protein=XP_035983162.1;pro_len=938;align=29-784;cover=80.60;pid=75.53;start_c=1;stop_c=1;pre_stop=0;frameshift=0;busco=-,-;	PCDHA3	protocadherin beta-17-like [Xiphophorus maculatus]";qcov=99.62;scov=69.01;-;rep_cov=14.24;pfam=PF00028,PF08266,PF16492
chr-23	14951432	15157969	14987409	15000995	+	ID=g25219;cds=2;protein=XP_021336974.1;pro_len=770;align=3-761;cover=98.57;pid=73.25;start_c=1;stop_c=1;pre_stop=0;frameshift=0;busco=-,-;	PCDHA8	protocadherin alpha-8-like isoform X19 [Xiphophorus couchianus]";qcov=97.64;scov=83.63;-;rep_cov=16.98;pfam=PF00028,PF08266,PF16492
chr-23	14951432	15157969	14991035	14997169	+	ID=g25220;cds=2;protein=XP_035983161.1;pro_len=940;align=1-786;cover=83.62;pid=79.77;start_c=1;stop_c=1;pre_stop=0;frameshift=0;busco=-,-;	PCDHA3	protocadherin beta-17-like [Xiphophorus maculatus]";qcov=99.62;scov=69.01;-;rep_cov=19.83;pfam=PF00028,PF08266,PF16492
chr-23	14951432	15157969	15029407	15048050	+	ID=g25224;cds=3;protein=XP_035983150.1;pro_len=960;align=26-817;cover=82.50;pid=76.64;start_c=1;stop_c=1;pre_stop=1;frameshift=0;busco=-,-;	PCDHA8	protocadherin alpha-8-like [Xiphophorus maculatus]";qcov=98.87;scov=98.50;-;rep_cov=24.53;pfam=PF00028,PF08266,PF16492
chr-23	14951432	15157969	15032604	15042444	+	ID=g25227;cds=3;protein=XP_023184186.1;pro_len=948;align=6-794;cover=83.23;pid=67.43;start_c=1;stop_c=1;pre_stop=0;frameshift=0;busco=-,-;	PCDHA8	protocadherin alpha-10-like [Xiphophorus maculatus]";qcov=98.66;scov=98.90;-;rep_cov=13.50;pfam=PF00028,PF08266,PF16492
chr-23	14951432	15157969	15032604	15048960	+	ID=g25228;cds=2;protein=NP_001009594.1;pro_len=939;align=10-792;cover=83.39;pid=65.90;start_c=1;stop_c=1;pre_stop=0;frameshift=0;busco=-,-;	PCDHA8	protocadherin alpha-8-like [Fundulus heteroclitus]";qcov=96.60;scov=97.91;-;rep_cov=27.51;pfam=PF00028,PF08266,PF16492
chr-23	14951432	15157969	15032604	15059672	+	ID=g25229;cds=3;protein=XP_023814940.1;pro_len=797;align=12-796;cover=98.49;pid=73.25;start_c=1;stop_c=1;pre_stop=0;frameshift=0;busco=-,-;	PCDHA8	protocadherin alpha-8-like [Xiphophorus couchianus]";qcov=98.87;scov=95.74;-;rep_cov=24.72;pfam=PF00028,PF08266,PF16492
chr-23	14951432	15157969	15032604	15059672	+	ID=g25230;cds=4;protein=XP_035983180.1;pro_len=795;align=12-794;cover=98.49;pid=77.27;start_c=1;stop_c=1;pre_stop=0;frameshift=0;busco=-,-;	PCDHA8	protocadherin alpha-8-like [Xiphophorus couchianus]";qcov=98.87;scov=95.74;-;rep_cov=24.75;pfam=PF00028,PF08266,PF16492
chr-23	14951432	15157969	15032787	15073135	+	ID=g25231;cds=5;protein=XP_023184835.1;pro_len=657;align=1-654;cover=99.54;pid=96.48;start_c=1;stop_c=1;pre_stop=0;frameshift=0;busco=-,-;	PCDHA3	protocadherin alpha-8-like [Xiphophorus maculatus]";qcov=97.17;scov=99.54;-;rep_cov=14.36;pfam=PF00028,PF08266,PF16492
chr-23	14951432	15157969	15036049	15048050	+	ID=g25232;cds=3;protein=XP_023814933.1;pro_len=947;align=4-807;cover=84.90;pid=75.00;start_c=0;stop_c=1;pre_stop=1;frameshift=0;busco=-,-;	PCDHA2	protocadherin alpha-10-like [Xiphophorus maculatus]";qcov=98.76;scov=96.33;-;rep_cov=13.97;pfam=PF00028,PF08266,PF16492
chr-23	14951432	15157969	15036052	15048960	+	ID=g25233;cds=2;protein=XP_035983155.1;pro_len=946;align=14-795;cover=82.66;pid=69.57;start_c=1;stop_c=1;pre_stop=0;frameshift=0;busco=-,-;	PCDHA8	protocadherin alpha-8-like isoform X8 [Xiphophorus couchianus]";qcov=96.72;scov=84.07;-;rep_cov=16.75;pfam=PF00028,PF08266,PF16492
chr-23	14951432	15157969	15036052	15059672	+	ID=g25234;cds=3;protein=NP_001019272.1;pro_len=939;align=19-787;cover=81.90;pid=64.50;start_c=1;stop_c=1;pre_stop=0;frameshift=0;busco=-,-;	PCDHA8	protocadherin alpha-8-like isoform X8 [Xiphophorus couchianus]";qcov=99.62;scov=83.76;-;rep_cov=13.94;pfam=PF00028,PF08266,PF16492
chr-23	14951432	15157969	15039991	15045685	+	ID=g25236;cds=2;protein=XP_015830852.1;pro_len=799;align=14-792;cover=97.50;pid=79.08;start_c=1;stop_c=1;pre_stop=0;frameshift=0;busco=-,-;	PCDHA3	protocadherin alpha-10-like [Xiphophorus hellerii]";qcov=97.19;scov=97.43;-;rep_cov=18.33;pfam=PF00028,PF08266,PF16492
chr-23	14951432	15157969	15039991	15048960	+	ID=g25237;cds=3;protein=XP_023184833.1;pro_len=1278;align=8-1278;cover=99.45;pid=83.48;start_c=1;stop_c=1;pre_stop=0;frameshift=0;busco=-,-;	PCDHA7	protocadherin beta-17-like [Xiphophorus maculatus]";qcov=97.69;scov=99.37;-;rep_cov=24.09;pfam=PF00028,PF08266,PF16492
chr-23	14951432	15157969	15039991	15052345	+	ID=g25238;cds=2;protein=XP_035983182.1;pro_len=797;align=7-795;cover=99.00;pid=84.54;start_c=1;stop_c=1;pre_stop=0;frameshift=0;busco=-,-;	PCDHA10	protocadherin alpha-10-like [Xiphophorus maculatus]";qcov=99.75;scov=97.55;-;rep_cov=15.46;pfam=PF00028,PF08266,PF16492
chr-23	14951432	15157969	15039991	15059672	+	ID=g25239;cds=3;protein=XP_035983179.1;pro_len=797;align=1-795;cover=99.75;pid=85.03;start_c=1;stop_c=1;pre_stop=0;frameshift=0;busco=-,-;	PCDHA10	protocadherin alpha-10-like [Xiphophorus maculatus]";qcov=100.00;scov=97.18;-;rep_cov=13.96;pfam=PF00028,PF08266,PF16492
chr-23	14951432	15157969	15043220	15059672	+	ID=g25240;cds=2;protein=XP_015830849.1;pro_len=801;align=1-790;cover=98.63;pid=81.27;start_c=1;stop_c=1;pre_stop=0;frameshift=0;busco=-,-;	PCDHA8	protocadherin alpha-8-like [Xiphophorus couchianus]";qcov=99.87;scov=96.59;-;rep_cov=24.81;pfam=PF00028,PF08266,PF16492
chr-23	14951432	15157969	15046492	15059672	+	ID=g25242;cds=4;protein=XP_023184833.1;pro_len=1278;align=1-1272;cover=99.53;pid=97.41;start_c=1;stop_c=1;pre_stop=0;frameshift=1;busco=-,-;	Pcdha9	protocadherin beta-17-like [Xiphophorus maculatus]";qcov=99.76;scov=99.53;-;rep_cov=21.79;pfam=PF00028,PF08266,PF16492
chr-23	14951432	15157969	14916828	15045685	+	ID=g25202;cds=2;protein=NP_001009589.2;pro_len=940;align=1-793;cover=84.36;pid=64.94;start_c=1;stop_c=1;pre_stop=0;frameshift=0;busco=-,-;	PCDHA8	protocadherin alpha-8-like [Xiphophorus couchianus]";qcov=98.29;scov=98.29;-;rep_cov=28.75;pfam=PF00028,PF08266,PF16492
chr-23	14951432	15157969	14916834	14983086	+	ID=g25203;cds=2;protein=XP_035983160.1;pro_len=940;align=15-786;cover=82.13;pid=71.50;start_c=1;stop_c=1;pre_stop=0;frameshift=0;busco=-,-;	PCDHGA1	protocadherin alpha-7-like isoform X20 [Xiphophorus couchianus]";qcov=97.86;scov=82.47;-;rep_cov=16.08;pfam=PF00028,PF08266,PF16492
chr-23	14951432	15157969	14938392	14976929	+	ID=g25207;cds=2;protein=XP_023184839.1;pro_len=796;align=1-795;cover=99.87;pid=97.86;start_c=1;stop_c=1;pre_stop=0;frameshift=0;busco=-,-;	PCDHA3	protocadherin alpha-3-like [Xiphophorus maculatus]";qcov=97.31;scov=99.87;-;rep_cov=29.58;pfam=PF00028,PF08266,PF16492
[truncated: 86 more rows]
