# Supplementary material for: Swordtail fish hybrids reveal that genome evolution is surprisingly predictable after initial hybridization
Source: PLoS Biol. 2024 Aug 26;22(8):e3002742. doi: 10.1371/journal.pbio.3002742 (PMC11379403; doi:10.1371/journal.pbio.3002742)
Supplement: S15 Table — (XLSX) [file pbio.3002742.s016.xlsx]

## Sheet: Biological Process
GOBPID	Pvalue	OddsRatio	ExpCount	Count	Size	Term	GENEID_list	GENENAME_list
GO:0000070	0.0382242	NA	0.391972	2	2	mitotic sister chromatid segregation	ENSXMAG00000000989,ENSXMAG00000001139	zc3h15,cenpl
GO:0000280	0.0382242	NA	0.391972	2	2	nuclear division	ENSXMAG00000000989,ENSXMAG00000001139	zc3h15,cenpl
GO:0001501	0.0455048	3.49379	2.15584	5	11	skeletal system development	ENSXMAG00000000085,ENSXMAG00000000272,ENSXMAG00000000424,ENSXMAG00000002105,ENSXMAG00000002152	ints2,atp6ap1a,f9b,gatm,USP50
GO:0001764	0.00741866	NA	0.587957	3	3	neuron migration	ENSXMAG00000000563,ENSXMAG00000000888,ENSXMAG00000001387	wdr55,cib1,sestd1
GO:0001889	0.0305033	5.58025	1.3719	4	7	liver development	ENSXMAG00000000293,ENSXMAG00000001387,ENSXMAG00000002285,ENSXMAG00000002295	klhl40a,sestd1,lrit3a,esyt1b
GO:0006261	0.0253764	12.5153	0.783943	3	4	DNA-dependent DNA replication	ENSXMAG00000000138,ENSXMAG00000000354,ENSXMAG00000000773	slc39a6,pcolcea,eno4
GO:0006418	0.0382242	NA	0.391972	2	2	tRNA aminoacylation for protein translation	ENSXMAG00000000809,ENSXMAG00000001568	sagb,polr3b
GO:0007059	0.0154097	8.38272	1.17591	4	6	chromosome segregation	ENSXMAG00000000437,ENSXMAG00000000989,ENSXMAG00000001139,ENSXMAG00000002229	wu:fj64h06,zc3h15,cenpl,glrbb
GO:0009896	0.0382242	NA	0.391972	2	2	positive regulation of catabolic process	ENSXMAG00000001878,ENSXMAG00000002285	zgc:77112,lrit3a
GO:0010498	0.0382242	NA	0.391972	2	2	proteasomal protein catabolic process	ENSXMAG00000001139,ENSXMAG00000001550	cenpl,swi5
GO:0031016	0.0174167	5.25621	1.76387	5	9	pancreas development	ENSXMAG00000000293,ENSXMAG00000000419,ENSXMAG00000001355,ENSXMAG00000001387,ENSXMAG00000002285	klhl40a,pcdh1a,gdi1,sestd1,lrit3a
GO:0031331	0.0382242	NA	0.391972	2	2	positive regulation of cellular catabolic process	ENSXMAG00000001878,ENSXMAG00000002285	zgc:77112,lrit3a
GO:0043038	0.0382242	NA	0.391972	2	2	amino acid activation	ENSXMAG00000000809,ENSXMAG00000001568	sagb,polr3b
GO:0043039	0.0382242	NA	0.391972	2	2	tRNA aminoacylation	ENSXMAG00000000809,ENSXMAG00000001568	sagb,polr3b
GO:0043161	0.0382242	NA	0.391972	2	2	proteasome-mediated ubiquitin-dependent protein catabolic process	ENSXMAG00000001139,ENSXMAG00000001550	cenpl,swi5
GO:0048285	0.0382242	NA	0.391972	2	2	organelle fission	ENSXMAG00000000989,ENSXMAG00000001139	zc3h15,cenpl
GO:0048546	0.0382242	NA	0.391972	2	2	digestive tract morphogenesis	ENSXMAG00000000293,ENSXMAG00000002285	klhl40a,lrit3a
GO:0048565	0.00918366	7.01863	1.56789	5	8	digestive tract development	ENSXMAG00000000293,ENSXMAG00000000419,ENSXMAG00000002152,ENSXMAG00000002285,ENSXMAG00000002295	klhl40a,pcdh1a,USP50,lrit3a,esyt1b
GO:0048732	0.0293891	4.19876	1.95986	5	10	gland development	ENSXMAG00000000293,ENSXMAG00000000419,ENSXMAG00000001387,ENSXMAG00000002285,ENSXMAG00000002295	klhl40a,pcdh1a,sestd1,lrit3a,esyt1b
GO:0055123	0.00544439	6.34687	1.95986	6	10	digestive system development	ENSXMAG00000000293,ENSXMAG00000000419,ENSXMAG00000001387,ENSXMAG00000002152,ENSXMAG00000002285,ENSXMAG00000002295	klhl40a,pcdh1a,sestd1,USP50,lrit3a,esyt1b
GO:0061008	0.0305033	5.58025	1.3719	4	7	hepaticobiliary system development	ENSXMAG00000000293,ENSXMAG00000001387,ENSXMAG00000002285,ENSXMAG00000002295	klhl40a,sestd1,lrit3a,esyt1b
GO:0061014	0.0382242	NA	0.391972	2	2	positive regulation of mRNA catabolic process	ENSXMAG00000001878,ENSXMAG00000002285	zgc:77112,lrit3a
GO:0140014	0.0382242	NA	0.391972	2	2	mitotic nuclear division	ENSXMAG00000000989,ENSXMAG00000001139	zc3h15,cenpl
GO:1903313	0.0382242	NA	0.391972	2	2	positive regulation of mRNA metabolic process	ENSXMAG00000001878,ENSXMAG00000002285	zgc:77112,lrit3a
GO:1990402	0.0382242	NA	0.391972	2	2	embryonic liver development	ENSXMAG00000000419,ENSXMAG00000002285	pcdh1a,lrit3a

## Sheet: Cellular component
GOCCID	Pvalue	OddsRatio	ExpCount	Count	Size	Term	GENEID_list	GENENAME_list
GO:0005778	0.042059	NA	0.411085	2	2	peroxisomal membrane	ENSXMAG00000000414,ENSXMAG00000000506	fndc5b,rif1
GO:0005875	0.042059	NA	0.411085	2	2	microtubule associated complex	ENSXMAG00000000127,ENSXMAG00000001701	tbc1d24,inka1a
GO:0031903	0.042059	NA	0.411085	2	2	microbody membrane	ENSXMAG00000000414,ENSXMAG00000000506	fndc5b,rif1
GO:0099513	0.0293891	3.08837	3.28868	7	16	polymeric cytoskeletal fiber	ENSXMAG00000000127,ENSXMAG00000000178,ENSXMAG00000000327,ENSXMAG00000001534,ENSXMAG00000001594,ENSXMAG00000001701,ENSXMAG00000002033	tbc1d24,hbba2,rab38c,siae,stat1a,inka1a,tmem33

## Sheet: Molecular function
GOMFID	Pvalue	OddsRatio	ExpCount	Count	Size	Term	GENENAME_list
GO:0001664	0.031	11.49	0.84	3	4	G protein-coupled receptor binding	gdi1,alcamb,MFSD3
GO:0003712	0.009	NA (Inf)	0.63	3	3	transcription coregulator activity	cd151l,adamtsl2,sorbs3
GO:0003729	0.031	11.49	0.84	3	4	mRNA binding	gabrg2,ncf2,lrit3a
GO:0004112	0.009	NA (Inf)	0.63	3	3	cyclic-nucleotide phosphodiesterase activity	slc7a3a,svep1,si:ch73-91k6.2
GO:0004114	0.009	NA (Inf)	0.63	3	3	3',5'-cyclic-nucleotide phosphodiesterase activity	slc7a3a,svep1,si:ch73-91k6.2
GO:0004812	0.044	NA (Inf)	0.42	2	2	aminoacyl-tRNA ligase activity	sagb,polr3b
GO:0005488	0.025	1.46	153.59	165	734	binding	cd151l,hira,adamtsl2,wbp1lb,egln3,dyrk4,tbc1d24,rhbdf1a,slc39a6,krt98,atpaf2,hbba2,si:dkey-28e7.3,prkcbb,jupa,oxsr1a,raver1,tyk2,si:dkey-96f10.1,enox2,tk1,atp6ap1a,klhl40a,CPEB4,mars2,slc7a3a,casq1a,rab38c,pcolcea,nlgn2b,ptprfb,fndc5b,pcdh1a,afap1l1b,tmem59,rnf145a,ppm1db,tbx2a,timm50,rif1,cx44.2,sppl2,mllt10,ptdss2,insra,wdr55,CNTNAP2,TPM4,mfsd4aa,fxr1,tfpi2,bcar3,arhgap29b,si:ch211-198n5.11,dep…
GO:0005548	0.044	NA (Inf)	0.42	2	2	phospholipid transporter activity	abce1,mibp2
GO:0008449	0.044	NA (Inf)	0.42	2	2	N-acetylglucosamine-6-sulfatase activity	wdr5,gatm
GO:0016875	0.044	NA (Inf)	0.42	2	2	ligase activity, forming carbon-oxygen bonds	sagb,polr3b
GO:0051539	0.02	7.69	1.26	4	6	4 iron, 4 sulfur cluster binding	fanci,fitm2,pfkfb1,ncf2
GO:0140098	0.018	2.92	4.39	9	21	catalytic activity, acting on RNA	si:dkey-96f10.1,atp6ap1a,sagb,fanci,pfkfb1,gdf3,chpt1,polr3b,si:ch73-91k6.2
